# Supplementary material for: Molecular basis for recognition and deubiquitination of 40S ribosomes by Otu2
Source: Nat Commun. 2023 May 12;14:2730. doi: 10.1038/s41467-023-38161-w (PMC10175282; doi:10.1038/s41467-023-38161-w)
Supplement: Supplementary file 4 — Source Data [file 41467_2023_38161_MOESM4_ESM.xlsx]

## Sheet: Figure 1b
Figure 1b	Der Blaue Jonas stain
	4-12% NuPAGE gel
Lane 1	blank
Lane 2	blank
Lane 3	MW Marker; PageRular Unstained Protein Ladder, Thermo Scientific Cat#26614
Lane 4	Otu2-FTpA TEV elution
Lane 5	UBP3-FTpA TEV elution
Lane 6	Otu2-FTpA S7 wash
Lane 7	Ubp3-FTpA S7 wash
Lane 8	MW Marker; PageRular Prestained Protein Ladder, Thermo Scientific Cat#26616
Lane 9	blank
Lane 10	blank
(The order of numbers is from the left)

## Sheet: Figure 1c
Figure 1c	Otu2 TEV vs Ubp3 TEV				LFQ intensity values
Log2 fold change	N: Student's T-test p-value	T: Gene names	T: Protein names		Otu2 TEV #2_R1	Otu2 TEV #2_R2	Otu2 TEV #3_R1	Otu2 TEV #3_R2	Otu2 TEV #4_R1	Otu2 TEV #4_R2	Ubp3 TEV #5_R1	Ubp3 TEV #5_R2	Ubp3 TEV #6_R1	Ubp3 TEV #6_R2	Ubp3 TEV #7_R1	Ubp3 TEV #7_R2	C: Student's T-test Significant Otu2 TEV	C: Student's T-test significant	N: Peptides	N: Razor + unique peptides	N: Unique peptides	N: Sequence coverage [%]	N: Unique + razor sequence coverage [%]	N: Unique sequence coverage [%]	N: Mol. weight [kDa]	N: Q-value	N: Score	N: Intensity	N: MS/MS count	N: Student's T-test q-value Otu2 TEV	T: Protein IDs	T: Majority protein IDs
10.6309	2.04733e-11	OTU2	OTU domain-containing protein 2		6493100000	6519090000	6317390000	6526200000	6678100000	6412400000	6022200	5553300	2257000	1830700	7190200	4731400	+	Otu2 TEV	38	38	38	67.1	67.1	67.1	36.113	0	323.31	666100000000	1020	0	P38747	P38747
9.32783	1.77674e-09	TMA64	Translation machinery-associated protein 64		360840000	399030000	362630000	412640000	414490000	423420000	NaN	NaN	NaN	NaN	NaN	NaN	+	Otu2 TEV	34	34	34	61.8	61.8	61.8	63.991	0	323.31	39061000000	388	0	Q04600	Q04600
8.69658	1.77907e-09	TSR1	Ribosome biogenesis protein TSR1		305350000	297990000	336100000	317420000	196370000	208440000	NaN	NaN	NaN	NaN	NaN	NaN	+	Otu2 TEV	42	42	42	58.2	58.2	58.2	90.746	0	323.31	29429000000	476	0	Q07381	Q07381
7.55333	3.45721e-09	ENP1	Essential nuclear protein 1		105460000	107070000	124620000	126820000	137090000	127850000	1871600	994890	NaN	441580	NaN	NaN	+	Otu2 TEV	28	28	28	67.5	67.5	67.5	55.136	0	323.31	12734000000	291	0	P38333	P38333
7.53016	6.49963e-10	DIM1	Dimethyladenosine transferase		58044000	50691000	89606000	95922000	47431000	69385000	NaN	NaN	NaN	NaN	NaN	NaN	+	Otu2 TEV	18	18	18	61.9	61.9	61.9	35.95	0	253.03	6729600000	168	0	P41819	P41819
7.12017	1.78629e-14	NOB1	20S-pre-rRNA D-site endonuclease NOB1		51435000	48471000	62891000	54196000	55360000	51996000	NaN	NaN	NaN	NaN	NaN	NaN	+	Otu2 TEV	17	17	17	53.6	53.6	53.6	51.741	0	323.31	5720000000	136	0	Q08444	Q08444
7.06011	1.96455e-12	PNO1	Pre-rRNA-processing protein PNO1		69876000	70337000	80574000	76218000	62130000	61944000	NaN	NaN	NaN	NaN	NaN	NaN	+	Otu2 TEV	12	12	12	54.4	54.4	54.4	30.331	0	234.39	6325000000	102	0	Q99216	Q99216
6.78832	4.11588e-11	RIO2	Serine/threonine-protein kinase RIO2		64551000	66310000	88328000	94897000	90252000	92434000	NaN	NaN	NaN	NaN	NaN	NaN	+	Otu2 TEV	17	17	17	36.9	36.9	36.9	49.124	0	267.9	7795000000	140	0	P40160	P40160
6.66491	2.96555e-10	KRR1	KRR1 small subunit processome component		50919000	45931000	68344000	65741000	49189000	52791000	NaN	NaN	NaN	NaN	NaN	NaN	+	Otu2 TEV	19	19	19	64.6	64.6	64.6	37.159	0	143.67	6448900000	159	0	P25586	P25586
6.60305	3.66099e-09	UTP22	U3 small nucleolar RNA-associated protein 22		96585000	93538000	98133000	106430000	88666000	80717000	1926300	2006500	932830	NaN	NaN	NaN	+	Otu2 TEV	55	55	55	57.8	57.8	57.8	140.48	0	323.31	10382000000	494	0	P53254	P53254
5.90677	3.21727e-06	NOP12	Nucleolar protein 12		59783000	63227000	73159000	81618000	76105000	80957000	3268400	2737100	NaN	2326500	1168000	NaN	+	Otu2 TEV	27	27	27	60.6	60.6	60.6	51.941	0	323.31	11876000000	450	0	Q08208	Q08208
5.9023	1.84533e-07	CBF5	H/ACA ribonucleoprotein complex subunit 4		116460000	89988900	118860000	114340000	37314000	59304000	1844900	2246700	2497400	1433800	NaN	NaN	+	Otu2 TEV	25	25	25	58.8	58.8	58.8	54.704	0	323.31	22950000000	585	0	P33322	P33322
5.77543	2.61452e-09	PRP43	Pre-mRNA-splicing factor ATP-dependent RNA helicase PRP43		32960000	30168000	28553000	29129000	32734000	32008000	NaN	NaN	NaN	NaN	NaN	NaN	+	Otu2 TEV	32	32	32	52	52	52	87.561	0	203.27	4249300000	271	0	P53131	P53131
5.66636	3.42276e-07	STM1	Suppressor protein STM1		56570000	54782000	58792000	54573000	32764000	64423000	NaN	2515200	NaN	2824300	NaN	NaN	+	Otu2 TEV	19	19	19	56.8	56.8	56.8	29.995	0	323.31	27962000000	452	0	P39015	P39015
5.1585	1.50616e-08	RRP5	rRNA biogenesis protein RRP5		20673000	29622000	39660000	40273000	26887000	23396000	419720	NaN	NaN	NaN	812860	NaN	+	Otu2 TEV	102	102	102	60	60	60	193.13	0	323.31	24199000000	1214	0	Q05022	Q05022
5.00225	1.72352e-09	RPS30B;RPS30A	40S ribosomal protein S30-B;40S ribosomal protein S30-A		11375000	14588000	11472000	13042000	17345000	16087000	NaN	NaN	NaN	NaN	NaN	NaN	+	Otu2 TEV	4	4	4	31.7	31.7	31.7	7.1184	0	26.073	2477300000	72	0	P0CX34;P0CX33	P0CX34;P0CX33
4.76631	2.81427e-08	HCA4	ATP-dependent RNA helicase HCA4		10207000	11270000	13018000	14835000	12923000	14358000	NaN	NaN	NaN	NaN	NaN	NaN	+	Otu2 TEV	27	27	27	50.4	50.4	50.4	87.192	0	172.15	1917800000	198	0	P20448	P20448
4.75154	4.76628e-08	SQS1	Protein SQS1		17300000	16566000	16573000	18022000	15646000	6472600	NaN	NaN	NaN	NaN	NaN	NaN	+	Otu2 TEV	20	20	20	26.7	26.7	26.7	86.949	0	323.31	1557700000	110	0	P53866	P53866
4.70973	4.93036e-09	STT4	Phosphatidylinositol 4-kinase STT4		16668000	14362000	15735000	14119000	17275000	16165000	NaN	473020	NaN	NaN	NaN	NaN	+	Otu2 TEV	45	45	45	29.5	29.5	29.5	214.6	0	183.37	1520000000	183	0	P37297	P37297
4.68384	2.84709e-08	BMS1	Ribosome biogenesis protein BMS1		21277000	17621000	23082000	23125000	18405000	19203000	NaN	NaN	NaN	NaN	NaN	NaN	+	Otu2 TEV	27	27	27	28.5	28.5	28.5	135.57	0	258.73	2854300000	213	0	Q08965	Q08965
4.61933	5.70926e-10	GAR1	H/ACA ribonucleoprotein complex subunit 1		14507000	12492000	17481000	16600000	14752000	11496000	NaN	NaN	NaN	NaN	NaN	NaN	+	Otu2 TEV	6	6	6	40.5	40.5	40.5	21.48	0	196.81	3271900000	112	0	P28007	P28007
4.60185	1.59546e-07	RRP12	Ribosomal RNA-processing protein 12		51580000	45024000	55968000	42860000	28835000	30564000	1678300	986900	3128600	NaN	NaN	NaN	+	Otu2 TEV	48	48	48	54.3	54.3	54.3	137.51	0	323.31	9234100000	492	0	Q12754	Q12754
4.539	2.65548e-07	DBP10	ATP-dependent RNA helicase DBP10		11325000	15043000	16776000	16366000	11452000	9112600	1204800	NaN	NaN	NaN	NaN	NaN	+	Otu2 TEV	27	27	27	30.7	30.7	30.7	112.94	0	110.16	2690400000	202	0	Q12389	Q12389
4.34484	1.29815e-09	MSS116	ATP-dependent RNA helicase MSS116, mitochondrial		181330000	185660000	127760000	141980000	103880000	124750000	8494200	10194000	6558300	5436200	7237700	5031200	+	Otu2 TEV	48	48	48	62.5	62.5	62.5	76.268	0	323.31	17665000000	568	0	P15424	P15424
4.157	1.09322e-07	XRN1	5-3 exoribonuclease 1		8225700	7593200	7685900	7463100	7293800	8533700	NaN	NaN	NaN	NaN	NaN	NaN	+	Otu2 TEV	62	62	62	46.3	46.3	46.3	175.46	0	323.31	13229000000	648	0	P22147	P22147
4.1138	2.46037e-06	UTP20	U3 small nucleolar RNA-associated protein 20		17410000	15201000	21461000	15486000	9635700	8275000	NaN	NaN	370920	NaN	NaN	NaN	+	Otu2 TEV	54	54	54	27.2	27.2	27.2	287.56	0	226.65	2400900000	323	0	P35194	P35194
3.98263	2.7523e-08		UPF0743 protein YCR087C-A		8092300	6975300	11194000	10141000	9868500	11140000	NaN	NaN	NaN	NaN	NaN	NaN	+	Otu2 TEV	5	5	5	39.9	39.9	39.9	17.738	0	74.543	1098600000	31	0	P37263	P37263
3.96671	6.99378e-09	UTP23	rRNA-processing protein UTP23		6055900	6971300	7456000	9766000	6618600	7389000	NaN	NaN	NaN	NaN	NaN	NaN	+	Otu2 TEV	8	8	8	36.2	36.2	36.2	28.801	0	42.685	1178700000	68	0	Q12339	Q12339
3.93371	4.15154e-06	NOC2	Nucleolar complex protein 2		23086000	25043000	24257000	23904000	18766000	23449000	3628100	2481100	2182200	985431	NaN	NaN	+	Otu2 TEV	23	23	23	37	37	37	81.6	0	192.14	4351700000	263	0	P39744	P39744
3.78269	1.1485e-07	IMD3	Inosine-5-monophosphate dehydrogenase 3		5603400	6040500	7977400	9285600	8898610	9147200	NaN	NaN	NaN	NaN	NaN	NaN	+	Otu2 TEV	18	18	6	43.4	43.4	16.4	56.584	0	322.26	4931100000	236	0	P50095	P50095
3.63016	1.91307e-08	NOP4	Nucleolar protein 4		22865000	22955000	27808000	26778000	22565000	22966000	3205300	2233000	2125900	1978400	NaN	1838000	+	Otu2 TEV	21	21	21	30.7	30.7	30.7	77.824	0	184.75	4727600000	270	0	P37838	P37838
3.62207	2.16655e-05	HTA2;HTA1	Histone H2A.2;Histone H2A.1		27632000	26793000	22837000	27333000	16564000	24891000	3106300	3137600	4329600	2565800	NaN	NaN	+	Otu2 TEV	4	4	3	34.8	34.8	29.5	13.989	0	62.956	3980200000	78	0	P04912;P04911	P04912;P04911
3.60564	1.24046e-08	CDC53	Cell division control protein 53		6811600	6976600	8004500	7781400	8693300	7654200	NaN	NaN	NaN	NaN	NaN	NaN	+	Otu2 TEV	19	19	19	32.4	32.4	32.4	93.943	0	270.93	1082900000	93	0	Q12018	Q12018
3.53101	7.69068e-07	SLH1	Antiviral helicase SLH1		9398400	7462500	7133300	5821600	7943800	7168700	NaN	NaN	NaN	NaN	NaN	NaN	+	Otu2 TEV	40	40	40	27.4	27.4	27.4	224.85	0	150.9	1280800000	179	0	P53327	P53327
3.43616	1.45012e-07	ECM32	Putative ATP-dependent RNA helicase ECM32		7656600	7130400	6343700	6571200	4521400	7525200	NaN	848880	NaN	982900	NaN	NaN	+	Otu2 TEV	30	30	30	37.4	37.4	37.4	126.97	0	165.8	2038800000	217	0	P32644	P32644
3.43378	3.75707e-08	UFO1	Ubiquitin ligase complex F-box protein UFO1		7658500	8351500	7894000	8612410	10036000	7559700	NaN	NaN	NaN	NaN	NaN	NaN	+	Otu2 TEV	13	13	13	28.7	28.7	28.7	76.859	0	125.94	1186600000	68	0	Q04511	Q04511
3.42687	1.79016e-06	NOP14	Nucleolar complex protein 14		4730500	4651200	5831600	6658300	3985500	4637600	NaN	NaN	NaN	NaN	NaN	NaN	+	Otu2 TEV	21	21	21	27.2	27.2	27.2	94.301	0	67.508	1029500000	99	0	Q99207	Q99207
3.3938	1.19133e-05	FAP1	FKBP12-associated protein 1		9052700	10315000	7758200	10882000	11039000	8822300	NaN	NaN	NaN	NaN	NaN	NaN	+	Otu2 TEV	16	16	16	22.8	22.8	22.8	108.49	0	127.49	1082500000	107	0	P53971	P53971
3.25127	2.01767e-07	HRR25	Casein kinase I homolog HRR25		4023000	7603500	7224700	6193100	6913700	5382600	NaN	NaN	NaN	NaN	NaN	NaN	+	Otu2 TEV	8	8	8	27.1	27.1	27.1	57.339	0	178.36	657840000	49	0	P29295	P29295
3.19943	2.31618e-06	YPP1	Cargo-transport protein YPP1		7583500	7082500	9271200	8223600	4344300	5958000	NaN	NaN	NaN	NaN	NaN	NaN	+	Otu2 TEV	18	18	18	28.3	28.3	28.3	95.365	0	79.159	747380000	85	0	P46951	P46951
3.18504	7.25687e-05	HHF1	Histone H4		32538000	28791000	33608000	32755000	32356000	32719000	5709600	6322100	4705800	4719700	3580200	NaN	+	Otu2 TEV	7	7	7	42.7	42.7	42.7	11.368	0	57.788	4476900000	128	0	P02309	P02309
3.16636	7.39678e-06	RCL1	RNA 3-terminal phosphate cyclase-like protein		6184800	5636900	8726700	9193500	5315900	7627500	NaN	NaN	NaN	NaN	NaN	NaN	+	Otu2 TEV	14	14	14	37.3	37.3	37.3	40.17	0	118.5	1004200000	77	0	Q08096	Q08096
3.1308	5.59675e-06	HTB2;HTB1	Histone H2B.2;Histone H2B.1		13707000	16209000	12613000	14292000	15950000	20445000	4409500	NaN	NaN	2989500	NaN	NaN	+	Otu2 TEV	4	4	4	26	26	26	14.237	0	98.55	2735100000	76	0	P02294;P02293	P02294;P02293
3.11614	2.42088e-07	MGM101	Mitochondrial genome maintenance protein MGM101		7730400	5844400	8127700	5463900	5762100	4929800	1145000	647360	NaN	NaN	NaN	NaN	+	Otu2 TEV	11	11	11	45.7	45.7	45.7	30.09	0	79.535	1217400000	93	0	P32787	P32787
3.08222	5.4101e-06	MAK21	Ribosome biogenesis protein MAK21		13999000	18903000	19624000	20028000	7942100	12831000	1807500	1686500	3387100	2110900	1716400	NaN	+	Otu2 TEV	34	34	34	41	41	41	116.68	0	302.12	3088500000	291	0	Q12176	Q12176
3.00242	0.00147076	YLR419W	Putative ATP-dependent RNA helicase YLR419W		9159400	8056200	12631000	15116000	5197400	2656200	1733400	1488000	4067000	NaN	NaN	NaN	+	Otu2 TEV	42	42	42	33.9	33.9	33.9	163.04	0	163.68	2784700000	273	0	Q06698	Q06698
2.94131	3.35798e-06	GCD11	Eukaryotic translation initiation factor 2 subunit gamma		5433100	4882400	4365500	7609200	4654900	4209900	NaN	1331900	NaN	NaN	NaN	NaN	+	Otu2 TEV	22	22	22	51.2	51.2	51.2	57.865	0	199.15	4457600000	178	0	P32481	P32481
2.90122	7.98879e-07	FPR3	FK506-binding nuclear protein		4302400	4577000	5322800	5721600	3953000	6281500	NaN	NaN	NaN	NaN	NaN	NaN	+	Otu2 TEV	6	6	5	25.8	25.8	21.7	46.553	0	46.713	692550000	43	0	P38911	P38911
2.89055	1.99806e-05	CUE3	CUE domain-containing protein 3		3867400	4256300	3698300	4170600	4377300	4761800	NaN	NaN	NaN	NaN	NaN	NaN	+	Otu2 TEV	8	8	8	17.8	17.8	17.8	72.042	0	237.01	690460000	57	0	P53137	P53137
2.82295	3.73549e-07	DBP2	ATP-dependent RNA helicase DBP2		2767600	2937000	4065200	4703700	3851600	3804800	NaN	NaN	NaN	NaN	NaN	NaN	+	Otu2 TEV	22	21	21	46	44	44	60.999	0	171.33	2156800000	180	0	P24783	P24783
2.78135	3.94322e-05	RPA49	DNA-directed RNA polymerase I subunit RPA49		5803500	3592900	5672300	4663900	2648800	3089800	NaN	1226500	1084100	NaN	NaN	NaN	+	Otu2 TEV	15	15	15	42.7	42.7	42.7	46.65	0	75.899	2480700000	154	0	Q01080	Q01080
2.75334	0.00155148	RRP7	Ribosomal RNA-processing protein 7		5356700	3817700	8113300	6635200	NaN	5962800	NaN	NaN	NaN	NaN	NaN	NaN	+	Otu2 TEV	8	8	8	26.9	26.9	26.9	34.47	0	21.392	552810000	26	0	P25368	P25368
2.71699	7.81396e-05	SUP45	Eukaryotic peptide chain release factor subunit 1		12062000	9430800	10119000	10045000	11288000	10194000	2510700	1665600	4030000	NaN	2046500	NaN	+	Otu2 TEV	27	27	27	66.4	66.4	66.4	49.005	0	223.23	4774300000	293	0	P12385	P12385
2.65831	3.64876e-05	TSR3	Ribosome biogenesis protein TSR3		1880800	2177200	2935500	3364900	3244200	2361700	NaN	NaN	NaN	NaN	NaN	NaN	+	Otu2 TEV	5	5	5	23.6	23.6	23.6	35.686	0	40.131	303150000	26	0	Q12094	Q12094
2.64129	5.2107e-06	YDR514C	Uncharacterized protein YDR514C		3351700	2422600	3805300	3218500	2645500	2457400	NaN	NaN	NaN	NaN	NaN	NaN	+	Otu2 TEV	8	8	8	18.8	18.8	18.8	55.489	0	58.407	312550000	37	0	Q04408	Q04408
2.53768	1.41115e-06	RPS23B;RPS23A	40S ribosomal protein S23-B;40S ribosomal protein S23-A		170080000	171320000	211650000	112870000	241830000	173460000	45711000	28879000	40542000	30263000	26822000	17537000	+	Otu2 TEV	8	8	8	42.8	42.8	42.8	16.038	0	323.31	40416000000	198	0	P0CX30;P0CX29	P0CX30;P0CX29
2.50795	0.0168731	HAS1	ATP-dependent RNA helicase HAS1		5999800	3899500	7919500	7108500	NaN	2600300	NaN	NaN	NaN	NaN	NaN	NaN	+	Otu2 TEV	31	31	31	70.9	70.9	70.9	56.717	0	192.78	3947200000	279	0.000734982	Q03532	Q03532
2.50783	6.43468e-10	RPS2	40S ribosomal protein S2		775400000	722070000	847080000	756400000	622830000	632090000	153980000	128130000	136620000	133520000	113390000	102230000	+	Otu2 TEV	17	17	17	68.9	68.9	68.9	27.449	0	323.31	150420000000	646	0	P25443	P25443
2.44832	0.000541389	MAK5	ATP-dependent RNA helicase MAK5		6489900	6726100	10560000	6672300	6055300	4763700	2882000	1275000	2222900	1879600	NaN	NaN	+	Otu2 TEV	23	23	23	36.4	36.4	36.4	87.047	0	132.9	1534200000	179	0	P38112	P38112
2.43244	0.00321097	SNU13	13 kDa ribonucleoprotein-associated protein		4198100	3756100	6112800	4062200	8041200	6735700	2210900	NaN	2433700	NaN	NaN	2809000	+	Otu2 TEV	6	6	6	56.3	56.3	56.3	13.569	0	179.79	2111500000	96	4.89796e-05	P39990	P39990
2.41841	6.66144e-08	YER077C	Uncharacterized protein YER077C		3516300	2833900	3191200	3187700	3610100	3685200	NaN	NaN	NaN	NaN	NaN	NaN	+	Otu2 TEV	12	12	12	20.2	20.2	20.2	79.547	0	40.001	312320000	35	0	P40050	P40050
2.39554	0.00145195	KRE33	UPF0202 protein KRE33		27165000	17452000	27373000	29034000	22362000	17433000	7019100	7196100	7610400	6609100	3655400	NaN	+	Otu2 TEV	38	38	38	47.3	47.3	47.3	119.35	0	323.31	5624200000	418	0	P53914	P53914
2.38347	0.000452982	NOG1	Nucleolar GTP-binding protein 1		19392000	20194000	24810000	25967000	23501000	20813000	7980400	5659500	8172800	6618700	1556800	NaN	+	Otu2 TEV	22	22	22	34.2	34.2	34.2	74.409	0	70.239	3613500000	254	0	Q02892	Q02892
2.30234	5.90385e-06	RPS10A;RPS10B	40S ribosomal protein S10-A;40S ribosomal protein S10-B		188060000	205220000	200090000	211040000	112230000	282430000	41130000	54695000	37072000	58916000	25249000	28911000	+	Otu2 TEV	6	6	6	72.4	72.4	72.4	12.739	0	317.55	45574000000	184	0	Q08745;P46784	Q08745;P46784
2.25414	3.69924e-10	RPS17B;RPS17A	40S ribosomal protein S17-B;40S ribosomal protein S17-A		602850000	701460000	651090000	818770000	768460000	871960000	144460000	150400000	148660000	141570000	161490000	173560000	+	Otu2 TEV	11	11	11	59.6	59.6	59.6	15.803	0	323.31	138200000000	527	0	P14127;P02407	P14127;P02407
2.22846	1.10775e-08	RPS24B;RPS24A	40S ribosomal protein S24-B;40S ribosomal protein S24-A		642830000	737480000	714270000	745740000	723390000	933080000	120620000	154070000	139770000	184600000	166090000	202050000	+	Otu2 TEV	15	15	15	59.3	59.3	59.3	15.329	0	323.31	135010000000	553	0	P0CX32;P0CX31	P0CX32;P0CX31
2.14663	7.78143e-09	RPS22B;RPS22A	40S ribosomal protein S22-B;40S ribosomal protein S22-A		249280000	281020000	289010000	334790000	381290000	303560000	87193000	70672000	71315000	67168000	62603000	56331000	+	Otu2 TEV	9	9	8	63.8	63.8	62.3	14.626	0	323.31	63184000000	353	0	Q3E7Y3;P0C0W1	Q3E7Y3;P0C0W1
2.11593	0.000224742	EFR3	Protein EFR3		2951600	2962200	3226200	2443900	2623500	1810400	NaN	NaN	NaN	NaN	NaN	NaN	+	Otu2 TEV	8	8	8	13.7	13.7	13.7	89.19	0	35.859	460810000	56	0	Q03653	Q03653
2.10502	1.20066e-07	RPS7A	40S ribosomal protein S7-A		479240000	622480000	559280000	612420000	562630000	737560000	137540000	164490000	88750000	133710000	152440000	163430000	+	Otu2 TEV	14	8	8	63.2	46.3	46.3	21.622	0	323.31	118710000000	399	0	P26786	P26786
2.09103	2.56079e-11	RPS8B;RPS8A	40S ribosomal protein S8-B;40S ribosomal protein S8-A		1265400000	1315900000	1418400000	1533600000	1685000000	1505500000	329810000	330620000	325790000	349960000	340600000	362810000	+	Otu2 TEV	11	11	11	50.5	50.5	50.5	22.489	0	323.31	278420000000	680	0	P0CX40;P0CX39	P0CX40;P0CX39
2.06384	2.18925e-08	RPS11B;RPS11A	40S ribosomal protein S11-B;40S ribosomal protein S11-A		1583600000	1887800000	1889300000	2119200000	2074800000	2066200000	375460000	492770000	426900000	399860000	469460000	647900000	+	Otu2 TEV	13	13	13	57.1	57.1	57.1	17.749	0	323.31	360220000000	616	0	P0CX48;P0CX47	P0CX48;P0CX47
2.04337	0.00803938	GIN4	Serine/threonine-protein kinase GIN4		4128700	4139300	2390900	4900500	NaN	2599100	1360200	NaN	NaN	NaN	NaN	NaN	+	Otu2 TEV	20	20	20	21.3	21.3	21.3	129.86	0	48.74	607800000	70	0.000253731	Q12263	Q12263
2.02858	8.81388e-05	RPS25A;RPS25B	40S ribosomal protein S25-A;40S ribosomal protein S25-B		412000000	608590000	540020000	728430000	314740000	808300000	72607000	165490000	112100000	171540000	103470000	227520000	+	Otu2 TEV	8	8	8	44.4	44.4	44.4	12.039	0	323.31	103170000000	271	0	Q3E792;P0C0T4	Q3E792;P0C0T4
2.02421	5.56008e-09	RPS7B	40S ribosomal protein S7-B		677170000	740860000	779970000	890001000	1011200000	1064300000	205380000	209710000	204290000	191450000	212800000	230820000	+	Otu2 TEV	15	15	9	63.2	63.2	46.3	21.634	0	323.31	147850000000	536	0	P48164	P48164
2.00435	7.15559e-07	RPS28A;RPS28B	40S ribosomal protein S28-A;40S ribosomal protein S28-B		145460000	150510000	156480000	148650000	271510000	241410000	49689000	40193000	39654000	41393000	43242000	56458000	+	Otu2 TEV	5	5	5	64.2	64.2	64.2	7.5917	0	135.82	33757000000	163	0	Q3E7X9;P0C0X0	Q3E7X9;P0C0X0
2.00226	1.11806e-08	RPS4B;RPS4A	40S ribosomal protein S4-B;40S ribosomal protein S4-A		1754000000	2436400000	2061700000	2290100000	1794100000	2285300000	418070000	522650000	467110000	616970000	530510000	598930000	+	Otu2 TEV	27	27	27	68.6	68.6	68.6	29.41	0	323.31	411050000000	1092	0	P0CX36;P0CX35	P0CX36;P0CX35
2.00047	1.4816e-09	RPS6B;RPS6A	40S ribosomal protein S6-B;40S ribosomal protein S6-A		1251900000	1528800000	1486600000	1706600000	1148700000	1544000000	329540000	339410000	372560000	401790000	355630000	352430000	+	Otu2 TEV	21	21	21	54.7	54.7	54.7	26.996	0	323.31	280010000000	923	0	P0CX38;P0CX37	P0CX38;P0CX37
1.98046	6.37907e-09	RPS0B;RPS0A	40S ribosomal protein S0-B;40S ribosomal protein S0-A		985410000	1014000000	1085000000	1190000000	1122700000	1234400000	222350000	266730000	257880000	269920000	349540000	328120000	+	Otu2 TEV	12	12	12	65.5	65.5	65.5	27.962	0	323.31	220440000000	594	0	P46654;P32905	P46654;P32905
1.9718	2.9275e-08	RPS31	Ubiquitin-40S ribosomal protein S31;Ubiquitin;40S ribosomal protein S31		154110000	188480000	167690000	190410000	150990000	176760000	37667000	50718000	38958000	43584000	35483000	59038000	+	Otu2 TEV	10	10	10	53.3	53.3	53.3	17.216	0	323.31	39283000000	333	0	P05759;P0CH09;P0CH08;P0CG63	P05759
1.96636	4.83686e-08	RPS13	40S ribosomal protein S13		745460000	785420000	906460000	991719000	1252800000	1154800000	240300000	237590000	216480000	227100000	281500000	270620000	+	Otu2 TEV	10	10	10	58.9	58.9	58.9	17.029	0	323.31	170820000000	421	0	P05756	P05756
1.964	1.80188e-07	RPS27B	40S ribosomal protein S27-B		330480000	354290000	424820000	468960000	442430000	545590000	90564000	114270000	99086000	116440000	90320100	148060000	+	Otu2 TEV	8	8	1	93.9	93.9	41.5	8.8653	0	115.03	75611000000	177	0	P38711	P38711
1.95329	0.00329787	NOP53	Ribosome biogenesis protein NOP53		2665900	1831400	2566600	1972400	2913800	NaN	NaN	NaN	NaN	NaN	NaN	NaN	+	Otu2 TEV	9	9	9	25.1	25.1	25.1	52.555	0	33.751	365230000	39	6.50407e-05	Q12080	Q12080
1.9479	0.000519291	PET127	Putative mitochondrial translation system component PET127		2722600	3010700	3241600	3049400	3403400	4019300	NaN	NaN	NaN	NaN	NaN	NaN	+	Otu2 TEV	10	10	10	16.6	16.6	16.6	93.406	0	52.353	303080000	43	0	P32606;P14736	P32606
1.94578	8.04133e-08	RPS19B;RPS19A	40S ribosomal protein S19-B;40S ribosomal protein S19-A		580300000	511860000	719860000	670810000	905230000	863770000	198140000	167960000	166560000	182810000	204210000	165790000	+	Otu2 TEV	9	9	9	53.5	53.5	53.5	15.891	0	323.31	125280000000	303	0	P07281;P07280	P07281;P07280
1.94055	0.00024309	KRI1	Protein KRI1		3301300	3108100	3415200	1345800	2431500	2193600	NaN	NaN	NaN	NaN	NaN	NaN	+	Otu2 TEV	21	21	21	42	42	42	68.653	0	168.08	3303600000	209	0	P42846	P42846
1.89225	0.00411778	RFC4	Replication factor C subunit 4		2431500	2527800	3128800	3242900	3904400	4108700	1848300	NaN	NaN	NaN	NaN	NaN	+	Otu2 TEV	10	10	10	40.9	40.9	40.9	36.149	0	39.309	759510000	84	6.34921e-05	P40339	P40339
1.89153	8.19442e-08	NOP1	rRNA 2-O-methyltransferase fibrillarin		17212000	19545000	20422000	25168000	18461000	19221000	5343600	5401800	4637800	7760500	4564400	4959600	+	Otu2 TEV	17	17	17	59.9	59.9	59.9	34.465	0	151.37	9485000000	323	0	P15646	P15646
1.88547	1.93543e-12	RPS5	40S ribosomal protein S5		1326600000	1293200000	1400600000	1357200000	1408100000	1463100000	346380000	350330000	361800000	409910000	388580000	377660000	+	Otu2 TEV	17	17	17	72	72	72	25.038	0	323.31	276320000000	751	0	P26783	P26783
1.85968	0.000451236	SUI3	Eukaryotic translation initiation factor 2 subunit beta		1519500	1687300	2581700	2820900	2881300	2668700	NaN	NaN	NaN	NaN	NaN	NaN	+	Otu2 TEV	14	14	14	55.1	55.1	55.1	31.574	0	50.221	969890000	72	0	P09064	P09064
1.83826	2.89219e-09	RPS9B	40S ribosomal protein S9-B		1280900000	1436000000	1451500000	1575000000	1419800000	1759300000	337660000	415450000	400490000	413350000	450750000	480030000	+	Otu2 TEV	21	21	2	60.5	60.5	8.2	22.298	0	323.31	289360000000	734	0	P05755	P05755
1.80898	0.00015834	RLP24	Ribosome biogenesis protein RLP24		2314700	1763900	3089200	2611500	2338200	2600000	NaN	NaN	NaN	NaN	NaN	NaN	+	Otu2 TEV	4	4	4	19.6	19.6	19.6	23.975	0	12.433	396170000	40	0	Q07915	Q07915
1.78877	2.16804e-06	RPS29A	40S ribosomal protein S29-A		104280000	122210000	124170000	147000000	119290000	137150000	22567000	36329000	40048000	32989000	55333000	37320000	+	Otu2 TEV	6	6	5	69.6	69.6	50	6.6606	0	189.38	26674000000	208	0	P41057	P41057
1.76762	7.42578e-06	RPS21B	40S ribosomal protein S21-B		168700000	153880000	197790000	214020000	266610000	304350000	55329000	56079000	53321000	49214000	78208000	89862000	+	Otu2 TEV	8	8	1	72.4	72.4	18.4	9.7597	0	152.54	42805000000	276	0	Q3E754	Q3E754
1.75947	0.00033098	DRS1	ATP-dependent RNA helicase DRS1		2459000	3106900	2512600	2844400	2406800	2769300	NaN	NaN	NaN	NaN	NaN	NaN	+	Otu2 TEV	7	7	7	10.1	10.1	10.1	84.842	0	25.076	403910000	58	0	P32892	P32892
1.74586	1.96299e-08	RPS16B;RPS16A	40S ribosomal protein S16-B;40S ribosomal protein S16-A		821680000	866140000	949020000	1119900000	1156400000	1168300000	267780000	269500000	290850000	309240000	315300000	350790000	+	Otu2 TEV	11	11	11	61.5	61.5	61.5	15.847	0	323.31	181120000000	437	0	P0CX52;P0CX51	P0CX52;P0CX51
1.74177	1.04977e-06	SUP35	Eukaryotic peptide chain release factor GTP-binding subunit		112460000	132930000	110020000	127730000	101590000	123700000	43975000	52293000	28832000	29990000	26740000	35481000	+	Otu2 TEV	33	33	33	56.9	56.9	56.9	76.55	0	323.31	14770000000	427	0	P05453	P05453
1.73792	1.60718e-07	RPS18B;RPS18A	40S ribosomal protein S18-B;40S ribosomal protein S18-A		909280000	1114100000	1212000000	1420600000	1410300000	1525300000	326270000	332850000	345440000	395440000	441140000	416300000	+	Otu2 TEV	11	11	11	65.1	65.1	65.1	17.037	0	323.31	238620000000	625	0	P0CX56;P0CX55	P0CX56;P0CX55
1.7332	0.000693368	NOC3	Nucleolar complex-associated protein 3		2691100	2239800	1630200	1039600	NaN	1388600	NaN	NaN	NaN	NaN	NaN	NaN	+	Otu2 TEV	15	15	15	28.5	28.5	28.5	75.581	0	49.398	391650000	70	0	Q07896	Q07896
1.72403	8.58256e-05	RPS26B;RPS26A	40S ribosomal protein S26-B;40S ribosomal protein S26-A		189060000	309990000	169730000	273160000	190170000	124030000	61550000	59049000	73277000	87851000	33721000	62492000	+	Otu2 TEV	4	4	4	30.3	30.3	30.3	13.447	0	75.189	52010000000	129	0	P39939;P39938	P39939;P39938
1.70123	7.80638e-08	RPS12	40S ribosomal protein S12		572110000	525670000	712860000	608070000	716210000	692820000	186540000	171110000	174520000	170910000	246070000	233540000	+	Otu2 TEV	9	9	9	79.7	79.7	79.7	15.471	0	323.31	137920000000	405	0	P48589	P48589
1.6977	0.000643567	DSS1	Exoribonuclease II, mitochondrial		2147300	2169600	2713200	2554800	2406400	1973000	NaN	NaN	NaN	NaN	NaN	NaN	+	Otu2 TEV	9	9	9	11.7	11.7	11.7	110.82	0	51.323	300150000	40	0	P39112	P39112
1.69329	0.0346248	LTV1	Protein LTV1		2866200	3407400	6036600	3594700	3009600	NaN	NaN	NaN	NaN	NaN	NaN	NaN	+	Otu2 TEV	6	6	6	20.3	20.3	20.3	53.39	0	28.609	385390000	25	0.0024083	P34078	P34078
1.68122	0.0035357	RFC5	Replication factor C subunit 5		2298800	2276700	2943100	2840700	3271600	3259400	1760200	1354200	1539400	NaN	NaN	NaN	+	Otu2 TEV	9	9	9	31.1	31.1	31.1	39.941	0	23.744	751200000	94	6.4257e-05	P38251	P38251
1.67122	1.91531e-07	YRA1	RNA annealing protein YRA1		38797000	36398000	43532000	49431000	47211000	54623000	11879000	11577000	13690000	13840000	17426000	16537000	+	Otu2 TEV	10	10	10	40.3	40.3	40.3	24.955	0	255.12	14983000000	224	0	Q12159	Q12159
1.66481	1.31104e-08	RPS3	40S ribosomal protein S3		1534200000	1531700000	1591600000	1788600000	1891700000	2014600000	525680000	499760000	501990000	476760000	627880000	635530000	+	Otu2 TEV	23	23	23	75	75	75	26.502	0	323.31	357700000000	982	0	P05750	P05750
1.62717	4.22878e-08	RPS20	40S ribosomal protein S20		596290000	621960000	682660000	789140000	816870000	828540000	198220000	216280000	219560000	232670000	259510000	273820000	+	Otu2 TEV	10	10	10	57	57	57	13.907	0	323.31	134480000000	419	0	P38701	P38701
1.60303	0.0387204	ROK1	ATP-dependent RNA helicase ROK1		4057300	3496300	4357300	4782300	3694800	NaN	2234700	NaN	1880100	1867100	NaN	NaN	+	Otu2 TEV	17	17	17	38.8	38.8	38.8	63.652	0	131.13	1029100000	118	0.00313993	P45818	P45818
1.59706	4.52643e-07	RPS1B	40S ribosomal protein S1-B		975920000	1151700000	1026600000	1050100000	760510000	1060200000	319720000	372400000	342240000	412790000	236690000	320090000	+	Otu2 TEV	29	29	8	67.5	67.5	20.4	28.812	0	323.31	271560000000	1118	0	P23248	P23248
1.58858	0.00206116	YPL150W	Putative serine/threonine-protein kinase YPL150W		2464100	2789800	2606300	2496100	3221900	3427300	NaN	NaN	NaN	NaN	NaN	NaN	+	Otu2 TEV	10	10	10	15.5	15.5	15.5	100.64	0	23.576	250950000	35	0	Q12152	Q12152
1.58458	0.000467436	AIR1	Protein AIR1		1685700	1275800	2053400	1678300	1907100	NaN	NaN	NaN	NaN	NaN	NaN	NaN	+	Otu2 TEV	4	4	4	18.1	18.1	18.1	41.63	0	44.521	146290000	15	0	P40507	P40507
1.57842	0.0210749	NOC4	Nucleolar complex protein 4		1654600	1799600	2489300	2431300	2185300	NaN	NaN	NaN	NaN	NaN	NaN	NaN	+	Otu2 TEV	13	13	13	25.7	25.7	25.7	63.636	0	39.56	373970000	41	0.00105263	Q06512	Q06512
1.56716	9.96034e-08	ASC1	Guanine nucleotide-binding protein subunit beta-like protein		1025700000	896860000	1068600000	970860000	1286300000	1036100000	384880000	307950000	313850000	307950000	454760000	360660000	+	Otu2 TEV	20	20	20	92.2	92.2	92.2	34.805	0	323.31	235000000000	1214	0	P38011	P38011
1.54289	3.66584e-06	RPS29B	40S ribosomal protein S29-B		30471000	30244000	37813000	35808000	45387000	41001000	10972000	11894000	10833000	9737700	18276000	15081000	+	Otu2 TEV	3	2	2	33.9	14.3	14.3	6.7276	0	53.482	7066700000	81	0	P41058	P41058
1.52836	1.94297e-10	RPS1A	40S ribosomal protein S1-A		190580000	194920000	202000000	228690000	221260000	201190000	77789000	70209000	73936000	71387000	73144000	62890000	+	Otu2 TEV	28	7	7	67.5	17.3	17.3	28.743	0	68.427	48530000000	156	0	P33442	P33442
1.46409	0.000318222	RFC3	Replication factor C subunit 3		4945900	4365300	5889200	5600100	5038900	5432600	1545800	3035300	1986700	2837100	NaN	NaN	+	Otu2 TEV	12	12	12	44.4	44.4	44.4	38.203	0	94.969	1305900000	129	0	P38629	P38629
1.45958	1.40801e-06	RPS14A	40S ribosomal protein S14-A		637890000	886279000	688910000	821810000	863120000	921210000	207080000	299390000	262900000	331310000	303930000	358290000	+	Otu2 TEV	16	16	2	77.4	77.4	5.8	14.536	0	323.31	176360000000	759	0	P06367	P06367
1.43055	0.000879591	URB1	Nucleolar pre-ribosomal-associated protein 1		2012700	1546800	2843400	1869000	1500900	1041000	NaN	833360	NaN	NaN	NaN	NaN	+	Otu2 TEV	25	25	25	17.5	17.5	17.5	203.28	0	94.935	676650000	121	0	P34241	P34241
1.39009	1.14859e-09	RLI1	Translation initiation factor RLI1		36961000	39283000	36864000	38047000	43811000	45103000	15190000	13743000	14511000	15382000	16525000	16122000	+	Otu2 TEV	29	29	29	51.8	51.8	51.8	68.34	0	323.31	15559000000	543	0	Q03195	Q03195
1.39	8.30677e-05	RPS15	40S ribosomal protein S15		270200000	397840000	365430000	380870000	334090000	601830000	97522000	142810000	135840000	194340000	130520000	193460000	+	Otu2 TEV	5	5	5	57	57	57	16.002	0	140.18	86661000000	278	0	Q01855	Q01855
1.36234	0.000911257	SRP68	Signal recognition particle subunit SRP68		4399800	2723800	4321000	3427000	3890300	3230500	1415300	1147600	2138600	2206000	1587400	NaN	+	Otu2 TEV	21	21	21	45.2	45.2	45.2	69.005	0	197.02	1826800000	210	0	P38687	P38687
1.34842	0.00428088	RIO1	Serine/threonine-protein kinase RIO1		1229300	866280	1303200	1014800	1491800	NaN	NaN	NaN	NaN	NaN	NaN	NaN	+	Otu2 TEV	5	5	5	12.6	12.6	12.6	56.122	0	22.923	107700000	18	6.29921e-05	Q12196	Q12196
1.33402	0.00250738	SRP72	Signal recognition particle subunit SRP72		4992100	5025900	4659900	5352800	2085800	3684600	3376700	2001500	1757800	1319400	NaN	NaN	+	Otu2 TEV	19	19	19	36.1	36.1	36.1	73.54	0	178.31	2115300000	226	0	P38688	P38688
1.27158	0.0357019	RFC2	Replication factor C subunit 2		2320500	2214900	2635700	2767000	2316600	1411500	2074900	1621500	1895700	NaN	NaN	NaN	+	Otu2 TEV	12	12	12	40.5	40.5	40.5	39.741	0	81.456	678910000	108	0.0025567	P40348	P40348
1.25786	0.11689	RRP3	ATP-dependent rRNA helicase RRP3		6922500	5941800	4026900	5169200	2782500	3077400	6018900	4314600	3276000	2701500	NaN	NaN	+	Otu2 TEV	15	15	15	38.7	38.7	38.7	55.968	0	46.669	896920000	103	0.0171279	P38712	P38712
1.22006	0.000287144	NOP56	Nucleolar protein 56		60419000	63831000	59955000	62042000	43898000	40452000	26252000	26045000	29553000	30648000	19896000	12936000	+	Otu2 TEV	28	28	28	61.7	61.7	61.7	56.863	0	323.31	19391000000	633	0	Q12460	Q12460
1.18081	0.129653	DBP3	ATP-dependent RNA helicase DBP3		7151000	7612100	7134200	5490000	3247300	1145400	3539000	4306200	3299700	3442100	NaN	NaN	+	Otu2 TEV	25	25	25	48	48	48	58.826	0	323.31	6552400000	326	0.0198312	P20447	P20447
1.1196	1.67444e-05	DBP7	ATP-dependent RNA helicase DBP7		1743900	1725400	1433900	1706500	1536900	1717000	NaN	NaN	NaN	NaN	NaN	NaN	+	Otu2 TEV	11	11	11	17.1	17.1	17.1	83.307	0	33.726	385780000	61	0	P36120	P36120
1.07969	9.95112e-08	RFC1	Replication factor C subunit 1		8305300	6943900	6708600	7971300	7468700	8994000	3998300	3949700	3419100	3491700	3301900	3733000	+	Otu2 TEV	22	22	22	29.8	29.8	29.8	94.902	0	130.83	2060300000	207	0	P38630	P38630
0.970722	1.78477e-05	NOP58	Nucleolar protein 58		18546000	19385000	19522000	22221000	16427000	15017000	10994000	7874400	11620000	8031500	9861300	8521900	+	Otu2 TEV	18	18	18	42.9	42.9	42.9	56.956	0	323.31	7344700000	340	0	Q12499	Q12499
0.970635	0.174611	RPG1	Eukaryotic translation initiation factor 3 subunit A		936790	1302600	394640	1433100	728510	6993700	NaN	NaN	NaN	NaN	NaN	NaN	+	Otu2 TEV	43	43	43	47.9	47.9	47.9	110.34	0	212.07	4274400000	235	0.0306456	P38249	P38249
0.962381	0.0135562	BFR2	Protein BFR2		971820	797740	1460700	1131400	NaN	1031900	NaN	NaN	NaN	NaN	NaN	NaN	+	Otu2 TEV	11	11	11	26.2	26.2	26.2	61.202	0	69.288	403250000	60	0.000604317	Q06631	Q06631
0.929192	0.000884464	RLP7	Ribosome biogenesis protein RLP7		1151700	1377500	1514100	1528300	1919100	1259100	1126900	NaN	NaN	NaN	NaN	NaN	+	Otu2 TEV	7	7	7	23.3	23.3	23.3	36.559	0	34.191	503310000	62	0	P40693	P40693
0.874969	0.145402	NMD2	Nonsense-mediated mRNA decay protein 2		1796100	1426000	1644000	NaN	2007100	1427900	1583700	876560	NaN	NaN	NaN	NaN	+	Otu2 TEV	21	21	21	21.9	21.9	21.9	126.75	0	51.059	542520000	90	0.0234359	P38798	P38798
0.856678	0.0605497	SEH1	Nucleoporin SEH1		647820	984700	1007200	918930	900930	NaN	NaN	NaN	NaN	NaN	NaN	NaN	+	Otu2 TEV	6	6	6	18.3	18.3	18.3	39.122	0	13.034	117020000	25	0.00624161	P53011	P53011
0.795846	0.000600881	DBP9	ATP-dependent RNA helicase DBP9		10828000	12176000	10605000	10558000	9168100	8387600	8082900	5562700	6603800	6768100	4997900	4127800	+	Otu2 TEV	24	24	24	46.5	46.5	46.5	68.059	0	121.88	3317000000	291	0	Q06218	Q06218
0.703548	0.0459456	CTK1	CTD kinase subunit alpha		1198200	1119900	1154800	1185100	1330600	NaN	NaN	NaN	NaN	NaN	NaN	NaN	+	Otu2 TEV	5	5	5	11.7	11.7	11.7	60.5	0	21.364	200690000	27	0.00408163	Q03957	Q03957
-0.601485	0.0875717	NAM7	ATP-dependent helicase NAM7		382870	459320	259400	300980	NaN	360720	402390	NaN	NaN	NaN	NaN	NaN	+	Otu2 TEV	47	47	47	55.8	55.8	55.8	109.43	0	323.31	12351000000	576	0.0110993	P30771	P30771
-0.603407	0.0906761	RNA1	Ran GTPase-activating protein 1		2103400	1884800	2339800	2163200	NaN	1295500	2331400	3040300	3119000	1854200	2109500	2284800	+	Otu2 TEV	9	9	9	27.3	27.3	27.3	45.815	0	60.201	377560000	67	0.0118416	P11745	P11745
-0.628714	0.0662065	URA7	CTP synthase 1		9156800	9504200	9895100	9971600	6748500	3869100	14543000	21500000	10988000	12577000	8983400	7892300	+	Otu2 TEV	22	22	22	49.9	49.9	49.9	64.71	0	191.1	2847500000	233	0.00729097	P28274;P38627	P28274
-0.631666	0.0845271	CCT6	T-complex protein 1 subunit zeta		4940000	3422500	3697900	4222400	1713000	1453100	4554900	5926900	5404600	4526500	4745800	2900000	+	Otu2 TEV	17	17	17	46.3	46.3	46.3	59.923	0	130.04	2331500000	247	0.0105781	P39079	P39079
-0.647112	0.000320436	PFK1	ATP-dependent 6-phosphofructokinase subunit alpha		19354000	16254000	17387000	18318000	15411000	13106000	33249000	27537000	25622000	25221000	21288000	23699000	+	Otu2 TEV	40	40	39	51	51	50.1	107.97	0	298.03	5193900000	499	0	P16861	P16861
-0.653574	0.170987	ALD6	Magnesium-activated aldehyde dehydrogenase, cytosolic		2133700	1884100	1635800	1838500	1865900	NaN	2404300	2227300	1857200	1758400	2512200	2412900	+	Otu2 TEV	12	12	12	33.4	33.4	33.4	54.414	0	31.539	425610000	70	0.0298726	P54115	P54115
-0.657847	1.29521e-05	TY1B-PR1	Transposon Ty1-PR1 Gag-Pol polyprotein;Capsid protein;Ty1 protease;Integrase;Reverse transcriptase/ribonuclease H		100910000	103880000	117310000	114890000	126030000	122380000	173270000	181010000	156380000	165000000	207000000	200630000	+	Otu2 TEV	69	69	0	53.4	53.4	0	198.57	0	323.31	61984000000	1315	0	P0C2I9	P0C2I9
-0.664332	3.43127e-06	VMA2	V-type proton ATPase subunit B		33438000	33220000	29924000	30997000	28070000	28492000	54033000	55284000	43471000	47694000	46607000	45235000	+	Otu2 TEV	32	32	32	69.8	69.8	69.8	57.749	0	323.31	10400000000	520	0	P16140	P16140
-0.677051	4.02022e-06	RPL8B	60S ribosomal protein L8-B		168010000	180550000	171570000	173520000	142530000	177100000	281310000	299960000	271780000	286920000	234050000	247280000	+	Otu2 TEV	20	20	4	58.6	58.6	9.4	28.111	0	323.31	157610000000	801	0	P29453	P29453
-0.694287	0.0268364	NPA3	GPN-loop GTPase 1		1953100	1857100	1627900	1805700	NaN	1455400	2232800	2539200	2002400	2325800	2279000	2815600	+	Otu2 TEV	5	5	5	15.6	15.6	15.6	43.194	0	18.289	393040000	54	0.00143554	P47122	P47122
-0.697087	0.000132001	ADH1	Alcohol dehydrogenase 1		5782000	5066600	7281100	6772000	7938400	7640600	11779000	10770000	9706710	9646300	11376000	11773000	+	Otu2 TEV	13	13	13	46	46	46	36.849	0	117.15	3184200000	224	0	P00330;P00331;P38113	P00330
-0.700455	5.87756e-05	CCT3	T-complex protein 1 subunit gamma		10668000	9460900	10468000	11667000	8489500	7659400	16222000	14769000	16578000	17819000	14653000	14232000	+	Otu2 TEV	29	29	29	55.2	55.2	55.2	58.814	0	103.25	4214800000	279	0	P39077	P39077
-0.719318	0.0353418	TRP5	Tryptophan synthase		6715300	5787700	3902000	5315900	2935500	2994300	11161000	10977000	5785500	7211600	5926500	4658800	+	Otu2 TEV	19	19	19	41	41	41	76.625	0	187.34	2159500000	209	0.00248276	P00931	P00931
-0.723855	0.000175279	RPL28	60S ribosomal protein L28		39537000	42178000	44201000	47647000	45318000	39583000	72417000	75397000	78563000	93550000	54973000	57962000	+	Otu2 TEV	12	12	12	55	55	55	16.721	0	85.062	38844000000	267	0	P02406	P02406
-0.735163	0.000235832	CCT7	T-complex protein 1 subunit eta		5753600	5974900	7639500	6450800	4769300	4150700	10532000	9284300	9030700	9425090	9272700	9244600	+	Otu2 TEV	19	19	19	41.1	41.1	41.1	59.735	0	128.19	2829400000	251	0	P42943	P42943
-0.740199	0.000422142	MRT4	Ribosome assembly factor MRT4		2701600	2383100	4349600	3729300	3361500	2729500	5003000	4852000	6027000	4822300	5481800	5382200	+	Otu2 TEV	13	13	13	53	53	53	27.058	0	87.11	2829900000	193	0	P33201	P33201
-0.749855	0.220568	SEC26	Coatomer subunit beta		1042800	908050	NaN	NaN	NaN	NaN	2793200	1902400	1424900	2137400	2076000	NaN	+	Otu2 TEV	11	11	11	14.4	14.4	14.4	109.02	0	30.067	303410000	60	0.0426834	P41810	P41810
-0.754025	6.06029e-08	TDH3	Glyceraldehyde-3-phosphate dehydrogenase 3		43424000	38631000	46177000	45312000	48272000	46570000	75322000	72329000	75514000	71551000	81143000	76012000	+	Otu2 TEV	17	17	5	61.7	61.7	29.8	35.746	0	316.04	15892000000	396	0	P00359	P00359
-0.754982	9.57382e-06	RPL34A;RPL34B	60S ribosomal protein L34-A;60S ribosomal protein L34-B		50237000	47703000	46647000	45918000	36546000	44105000	81623000	79901000	81829000	80462000	71923000	61888000	+	Otu2 TEV	4	4	4	26.4	26.4	26.4	13.639	0	69.519	38809000000	120	0	P87262;P40525	P87262;P40525
-0.755125	0.000236577	TUB2	Tubulin beta chain		3490400	3685400	5515200	5572500	3509100	4576500	6934500	6709500	7165800	7584300	7151500	8115400	+	Otu2 TEV	13	13	13	41.1	41.1	41.1	50.922	0	81.645	1539900000	119	0	P02557	P02557
-0.76018	0.18271	PUF4	Pumilio homology domain family member 4		1560900	NaN	1536500	1605000	NaN	NaN	2680500	2381500	1822300	2350300	NaN	1808600	+	Otu2 TEV	7	7	7	11.1	11.1	11.1	97.797	0	19.993	465290000	65	0.0323155	P25339	P25339
-0.765402	8.29333e-05	RPL15A	60S ribosomal protein L15-A		122560000	111220000	100200000	97582000	95102000	93962000	194360000	192890000	198830000	197920000	138800000	140310000	+	Otu2 TEV	11	11	2	41.2	41.2	8.3	24.422	0	323.31	88622000000	362	0	P05748	P05748
-0.781312	0.007015	GCN1	Translational activator GCN1		18905000	15564000	11055000	9836200	8332200	9017800	25975000	26200000	19275000	17063000	17720000	15623000	+	Otu2 TEV	70	70	70	30.4	30.4	30.4	296.69	0	234.03	3595900000	523	0.000121212	P33892	P33892
-0.800696	0.206033	ERG27	3-keto-steroid reductase		NaN	NaN	NaN	NaN	NaN	NaN	1678900	1565700	1498200	1125500	1828400	NaN	+	Otu2 TEV	6	6	6	15.9	15.9	15.9	39.724	0	12.116	120360000	27	0.0384654	Q12452	Q12452
-0.801601	7.52031e-05	RPL36A;RPL36B	60S ribosomal protein L36-A;60S ribosomal protein L36-B		28010000	33151000	21950000	26315000	27288000	24200000	50185000	46948000	45126000	39752000	60026000	39152000	+	Otu2 TEV	5	5	5	40	40	40	11.124	0	203.62	24341000000	134	0	P05745;O14455	P05745;O14455
-0.801774	0.000365307	RPL3	60S ribosomal protein L3		213150000	248410000	216610000	241980000	130560000	212010000	318550000	401870000	347790000	406190000	317110000	375930000	+	Otu2 TEV	24	24	24	54.5	54.5	54.5	43.757	0	323.31	195650000000	915	0	P14126	P14126
-0.80816	0.0670889	CEX1	Cytoplasmic export protein 1		2106000	2194900	1804500	1805700	1469000	NaN	3133000	3806200	2031400	1963700	2328200	2460700	+	Otu2 TEV	10	10	10	15.5	15.5	15.5	84.768	0	24.028	367550000	66	0.00730667	Q12453	Q12453
-0.808377	2.32025e-05	RPL13B	60S ribosomal protein L13-B		125190000	133860000	102180000	142630000	111760000	149440000	217170000	183100000	230210000	240100000	253890000	210850000	+	Otu2 TEV	11	11	1	46.7	46.7	14.6	22.525	0	323.31	117430000000	573	0	P40212	P40212
-0.80958	0.00412857	RPL22A	60S ribosomal protein L22-A		19907000	15052000	18462000	19422000	34172000	31146000	49486000	40597000	43694000	38198000	34002000	29077000	+	Otu2 TEV	4	4	3	61.2	61.2	55.4	13.693	0	323.31	18939000000	180	6.32411e-05	P05749	P05749
-0.811918	5.1626e-05	RPL43B;RPL43A	60S ribosomal protein L43-B;60S ribosomal protein L43-A		21738000	19817000	23340000	24360000	31658000	25901000	51545000	43616000	45072000	37599000	42361000	36427000	+	Otu2 TEV	7	7	7	44.6	44.6	44.6	10.091	0	249.24	22536000000	158	0	P0CX26;P0CX25	P0CX26;P0CX25
-0.81776	4.0534e-05	RPL30	60S ribosomal protein L30		44024000	41935000	46323000	44749000	63650000	62912000	96619100	92842000	82244000	80471000	86753000	89241000	+	Otu2 TEV	8	8	8	61	61	61	11.415	0	195.76	39693000000	287	0	P14120	P14120
-0.828163	2.84905e-07	RPL24A	60S ribosomal protein L24-A		41511000	49072000	43349000	43889000	51632000	50547000	90009100	79572000	75529000	77556000	85629900	88177100	+	Otu2 TEV	7	7	2	27.7	27.7	7.7	17.613	0	163.22	46929000000	237	0	P04449	P04449
-0.82844	3.02404e-05	RPL1B;RPL1A	60S ribosomal protein L1-B;60S ribosomal protein L1-A		91391000	90716000	79025000	98366000	88953000	94686900	157040000	197580000	123400000	152990000	147400000	197120000	+	Otu2 TEV	16	16	16	56.2	56.2	56.2	24.485	0	323.31	91673000000	588	0	P0CX44;P0CX43	P0CX44;P0CX43
-0.83054	0.152653	NSR1	Nuclear localization sequence-binding protein		NaN	3724800	3275200	3854500	3402800	3866600	3607600	2886400	5613800	6435500	4540800	5052200	+	Otu2 TEV	10	10	10	29.7	29.7	29.7	44.535	0	108.56	1557100000	99	0.0250096	P27476	P27476
-0.833083	0.0299245	DHH1	ATP-dependent RNA helicase DHH1		2782900	2400200	1501900	2014100	NaN	NaN	3145100	3539000	2269600	3454200	2863000	2052500	+	Otu2 TEV	10	10	10	21.1	21.1	21.1	57.543	0	28.987	609090000	88	0.00184722	P39517	P39517
-0.857179	5.39486e-07	GPM1	Phosphoglycerate mutase 1		5445600	4709400	5459000	5749100	5342800	5128200	9568100	8769500	10375000	8092400	10362000	10675000	+	Otu2 TEV	11	11	11	62.3	62.3	62.3	27.608	0	86.587	2909800000	185	0	P00950	P00950
-0.867773	0.00685697	RPP2A	60S acidic ribosomal protein P2-alpha		8922600	7876800	7698700	7040900	11849000	8693400	14563000	12036000	13659000	9597800	25306000	24921000	+	Otu2 TEV	6	6	6	54.7	54.7	54.7	10.746	0	323.31	11958000000	193	0.000121673	P05319	P05319
-0.882157	0.00504903	FBA1	Fructose-bisphosphate aldolase		2200200	3875700	3788700	3931400	1969400	4222800	4962600	6565100	4827000	4447500	7068000	8376800	+	Otu2 TEV	9	9	9	29.2	29.2	29.2	39.62	0	56.289	1649500000	151	9.33852e-05	P14540	P14540
-0.896849	2.04829e-05	RVB2	RuvB-like protein 2		1771000	2103700	2048000	1988000	1787900	2067400	3194600	3670600	2937300	3559300	5092000	3743100	+	Otu2 TEV	13	13	13	35.2	35.2	35.2	51.611	0	47.295	1122300000	138	0	Q12464	Q12464
-0.913719	0.00217719	ARO1	Pentafunctional AROM polypeptide;3-dehydroquinate synthase;3-phosphoshikimate 1-carboxyvinyltransferase;Shikimate kinase;3-dehydroquinate dehydratase;Shikimate dehydrogenase		6553800	6031400	5780600	6150800	5505200	2771000	13606000	12125000	8699300	8804900	8587900	8832000	+	Otu2 TEV	35	35	35	31.5	31.5	31.5	174.75	0	135.35	2026600000	312	0	P08566	P08566
-0.9194	0.0141578	RPL32	60S ribosomal protein L32		47306000	44323000	58150000	53318000	29433000	27243000	96024000	88427000	114840000	113840000	46638000	46086000	+	Otu2 TEV	7	7	7	37.7	37.7	37.7	14.771	0	128.75	41816000000	234	0.0006	P38061	P38061
-0.923728	1.78119e-05	RPL35B;RPL35A	60S ribosomal protein L35-B;60S ribosomal protein L35-A		67650000	82486000	82004000	81658000	101780000	105140000	142210000	157910000	144800000	190800000	160210000	187480000	+	Otu2 TEV	11	11	11	42.5	42.5	42.5	13.909	0	323.31	68534000000	414	0	P0CX85;P0CX84	P0CX85;P0CX84
-0.929962	0.0952632	YHB1	Flavohemoprotein		1909700	NaN	1811200	NaN	2217400	2615500	3837900	3664300	2842500	NaN	4193200	3127000	+	Otu2 TEV	6	6	6	21.6	21.6	21.6	44.646	0	25.684	821670000	82	0.0127368	P39676	P39676
-0.933171	0.000181275	RPL2B;RPL2A	60S ribosomal protein L2-B;60S ribosomal protein L2-A		140860000	176990000	155680000	183860000	107150000	166690000	235190000	350330000	276230000	379260000	245690000	291300000	+	Otu2 TEV	14	14	14	43.3	43.3	43.3	27.408	0	323.31	166050000000	597	0	P0CX46;P0CX45	P0CX46;P0CX45
-0.934374	9.93133e-06	RPL33A	60S ribosomal protein L33-A		38825000	45837000	35670000	48182000	54537000	53081000	81819000	89754000	79341000	81908000	87916000	102800000	+	Otu2 TEV	7	7	2	45.8	45.8	15.9	12.154	0	188.51	33354000000	174	0	P05744	P05744
-0.946964	0.12405	VMA8	V-type proton ATPase subunit D		3316600	3310200	3460200	3710500	NaN	NaN	4092900	5731900	3073300	5127800	3528900	3353500	+	Otu2 TEV	6	6	6	29.7	29.7	29.7	29.194	0	36.874	770320000	64	0.0186013	P32610	P32610
-0.948766	3.24923e-05	RPL12B;RPL12A	60S ribosomal protein L12-B;60S ribosomal protein L12-A		94398000	101660000	117080000	127820000	156250000	139190000	250710000	231740000	214610000	235800000	196240000	279970000	+	Otu2 TEV	10	10	10	64.2	64.2	64.2	17.822	0	323.31	105860000000	407	0	P0CX54;P0CX53	P0CX54;P0CX53
-0.959284	0.17446	CDC39	General negative regulator of transcription subunit 1		5322700	5878600	3459600	3554400	815800	1161600	10258000	11002000	6242200	6500800	2478500	1735600	+	Otu2 TEV	54	54	54	30.4	30.4	30.4	240.28	0	231.24	2653000000	452	0.0307048	P25655	P25655
-0.979333	1.33407e-05	RPL9B	60S ribosomal protein L9-B		62042000	74770000	59981000	71416000	59944000	71579000	124480000	167410000	111170000	161220000	123620000	108450000	+	Otu2 TEV	14	14	4	70.7	70.7	22.5	21.657	0	323.31	67006000000	418	0	P51401	P51401
-0.993974	0.136331	RPA190	DNA-directed RNA polymerase I subunit RPA190		1157000	1603000	3286500	2077600	NaN	NaN	5171400	3031500	4187000	1760000	1186100	1186000	+	Otu2 TEV	47	47	46	38.1	38.1	37.6	186.43	0	323.31	5685000000	433	0.0215405	P10964	P10964
-0.995436	1.97275e-06	RPL7B;RPL7A	60S ribosomal protein L7-B;60S ribosomal protein L7-A		221410000	220760000	236820000	247600000	193850000	268880000	385260000	433190000	434340000	490030000	465220000	567680000	+	Otu2 TEV	19	19	19	73.4	73.4	73.4	27.696	0	323.31	193530000000	664	0	Q12213;P05737	Q12213;P05737
-1.02399	1.10483e-06	RPL4A	60S ribosomal protein L4-A		280880000	319340000	327800000	331400000	247710000	348030000	639620000	657870000	614900000	623330000	515650000	714280000	+	Otu2 TEV	21	21	4	53.9	53.9	4.4	39.092	0	323.31	291430000000	1018	0	P10664	P10664
-1.03611	1.31636e-07	RPL17B	60S ribosomal protein L17-B		79081000	97875000	89128000	106230000	107670000	102600000	178780000	194740000	196900000	197140000	207110000	215110000	+	Otu2 TEV	9	9	1	45.1	45.1	5.4	20.551	0	323.31	85937000000	378	0	P46990	P46990
-1.04032	6.2235e-06	HSC82	ATP-dependent molecular chaperone HSC82		8670600	8456500	7854700	7266900	7923400	6334400	17727000	20993000	14264000	13023000	15357000	14975000	+	Otu2 TEV	28	28	6	45	45	12.2	80.899	0	218.12	3848100000	321	0	P15108	P15108
-1.04648	1.37844e-05	RPL10	60S ribosomal protein L10		127030000	164720000	144500000	144630000	117400000	145250000	222970000	298460000	240520000	317040000	301310000	378690000	+	Otu2 TEV	21	21	21	67.4	67.4	67.4	25.361	0	323.31	135240000000	778	0	P41805	P41805
-1.04925	6.92071e-07	RPL6B	60S ribosomal protein L6-B		145450000	137410000	156810000	159920000	166780000	173930000	325060000	322440000	265880000	290600000	372790000	378270000	+	Otu2 TEV	16	16	8	65.3	65.3	31.8	19.986	0	323.31	131130000000	408	0	P05739	P05739
-1.04937	0.00188997	RPL4B	60S ribosomal protein L4-B		12051000	13019000	11661000	13436000	7289200	12147000	18957000	34871000	17596000	31499000	14953000	31220000	+	Otu2 TEV	20	3	3	53.9	4.4	4.4	39.062	0	30.25	10110000000	98	0	P49626	P49626
-1.06238	0.0379763	ARF1;ARF2	ADP-ribosylation factor 1;ADP-ribosylation factor 2		NaN	710770	735780	NaN	NaN	NaN	1087500	997740	856500	1090200	1368300	NaN	+	Otu2 TEV	6	6	6	42	42	42	20.529	0	21.435	314220000	67	0.0030274	P11076;P19146	P11076;P19146
-1.07094	3.60135e-06	RPL27B;RPL27A	60S ribosomal protein L27-B;60S ribosomal protein L27-A		85064000	103190000	91683000	106210000	119650000	128780000	195670000	227200000	192470000	233450000	211770000	267640000	+	Otu2 TEV	7	7	7	44.1	44.1	44.1	15.505	0	323.31	83495000000	306	0	P0C2H7;P0C2H6	P0C2H7;P0C2H6
-1.07685	4.29999e-06	RPL6A	60S ribosomal protein L6-A		23809000	20820000	23240000	26385000	27921000	33683000	50118000	49762000	50617000	51428000	66237000	58568000	+	Otu2 TEV	14	6	6	56.8	23.3	23.3	19.961	0	90.889	21110000000	172	0	Q02326	Q02326
-1.08234	0.0120204	RPT6	26S protease regulatory subunit 8 homolog		1555600	1211300	1523400	1113600	NaN	NaN	1947300	2417100	2227000	NaN	3258800	2425700	+	Otu2 TEV	6	6	6	19.3	19.3	19.3	45.271	0	21.644	295990000	36	0.000534296	Q01939	Q01939
-1.0935	0.000199304	RPL23B;RPL23A	60S ribosomal protein L23-B;60S ribosomal protein L23-A		20484000	23103000	20645000	22173000	35460000	40964000	67673000	57699000	51680000	46342000	56577000	56157000	+	Otu2 TEV	9	9	9	53.3	53.3	53.3	14.473	0	214.76	26728000000	295	0	P0CX42;P0CX41	P0CX42;P0CX41
-1.11594	0.0496722	YHR020W	Putative proline--tRNA ligase YHR020W		1976800	2457700	2341900	2251400	NaN	NaN	5048100	4848500	2884600	4302700	2473600	NaN	+	Otu2 TEV	16	16	16	29.4	29.4	29.4	77.385	0	41.383	882480000	113	0.00469153	P38708	P38708
-1.13287	4.38846e-05	FAA4	Long-chain-fatty-acid--CoA ligase 4		3864000	4038000	4372600	3212700	3700200	2073100	7261200	8220300	7057800	7322000	7172800	8451600	+	Otu2 TEV	12	12	12	22.5	22.5	22.5	77.266	0	79.094	1662300000	168	0	P47912;P39002	P47912
-1.13822	1.21343e-07	URA2	Protein URA2;Glutamine-dependent carbamoyl-phosphate synthase;Aspartate carbamoyltransferase		13470000	14503000	11259000	11884000	12778000	13296000	29659000	32186000	23618000	25546000	29792000	29431000	+	Otu2 TEV	72	72	70	42.2	42.2	41.3	245.04	0	267.19	5650300000	728	0	P07259	P07259
-1.14611	1.90409e-08	RPL21A	60S ribosomal protein L21-A		140060000	126240000	157560000	160480000	165170000	145720000	333480000	303490000	354470000	327500000	353170000	304730000	+	Otu2 TEV	10	10	2	53.8	53.8	7.5	18.242	0	152.51	117330000000	297	0	Q02753	Q02753
-1.15344	6.09325e-07	ENO2	Enolase 2		11176000	10803000	12236000	12367000	11263000	15273000	26360000	29200000	22777000	26567000	25083000	32590000	+	Otu2 TEV	17	17	7	57.7	57.7	24	46.914	0	282.84	7665500000	357	0	P00925	P00925
-1.15391	2.30784e-06	RPL16A	60S ribosomal protein L16-A		25854000	26967000	30538000	30498000	31122000	38852000	57541000	62987000	66420000	62566000	87151000	72608000	+	Otu2 TEV	15	8	8	54.3	33.7	33.7	22.201	0	323.31	26296000000	244	0	P26784	P26784
-1.16479	0.0227844	GFA1	Glutamine--fructose-6-phosphate aminotransferase [isomerizing]		1776300	1654800	1498200	1535300	NaN	NaN	2916300	2824300	1816500	2134300	2124700	2256200	+	Otu2 TEV	20	20	20	35	35	35	80.046	0	54.441	553130000	97	0.00117483	P14742	P14742
-1.19036	1.7313e-06	RPL20B;RPL20A	60S ribosomal protein L20-B;60S ribosomal protein L20-A		124200000	151590000	146960000	165720000	185070000	182910000	321750000	350630000	310440000	367920000	371710000	457770000	+	Otu2 TEV	14	14	14	59.9	59.9	59.9	20.437	0	323.31	137510000000	432	0	P0CX24;P0CX23	P0CX24;P0CX23
-1.19378	1.79046e-05	RPL26B	60S ribosomal protein L26-B		73415000	88800000	79588000	95305000	117750000	100480000	155170000	188050000	193710000	218740000	275260000	246310000	+	Otu2 TEV	14	14	4	52	52	9.4	14.235	0	323.31	78283000000	403	0	P53221	P53221
-1.25007	0.00985546	CDC48	Cell division control protein 48		1449700	1085400	1653900	1321600	NaN	NaN	2774400	2647300	2708300	2290500	1977500	1788600	+	Otu2 TEV	14	14	14	22	22	22	91.995	0	50.373	869620000	152	0.000382353	P25694	P25694
-1.25155	5.00262e-06	RBG1	Ribosome-interacting GTPase 1		3557600	2846500	3443000	2252400	2613800	2638900	8349400	7265700	7146400	5583400	5530300	7372200	+	Otu2 TEV	24	24	24	76.2	76.2	76.2	40.701	0	323.31	5889200000	344	0	P39729	P39729
-1.26257	0.000107111	RPL11B;RPL11A	60S ribosomal protein L11-B;60S ribosomal protein L11-A		102860000	75403000	111410000	116150000	141440000	131540000	293630000	193610000	235700000	209750000	381110000	332510000	+	Otu2 TEV	11	11	11	62.1	62.1	62.1	19.749	0	323.31	98928000000	324	0	Q3E757;P0C0W9	Q3E757;P0C0W9
-1.28698	8.76038e-07	RPL25	60S ribosomal protein L25		47053000	38436000	44572000	49729000	60784000	60359000	123320000	109320000	106350000	119460000	136530000	132780000	+	Otu2 TEV	9	9	9	53.5	53.5	53.5	15.757	0	259.99	48788000000	396	0	P04456	P04456
-1.30815	0.000126689	RPP2B	60S acidic ribosomal protein P2-beta		7579200	7013600	11026000	9676800	13111000	12159000	20851000	17490000	22599000	22951000	30030000	36698000	+	Otu2 TEV	7	7	7	56.4	56.4	56.4	11.05	0	210.19	12046000000	205	0	P02400	P02400
-1.31449	8.91791e-08	RPL16B	60S ribosomal protein L16-B		107110000	96947000	109650000	101760000	119210000	130140000	238290000	265350000	248950000	287280000	338780000	277730000	+	Otu2 TEV	16	16	9	54.5	54.5	37.4	22.249	0	323.31	100830000000	499	0	P26785	P26785
-1.32488	4.1734e-06	RPL31A	60S ribosomal protein L31-A		52288000	48315000	60522000	48317000	77052000	61375000	109160000	141010000	135670000	139170000	164280000	180850000	+	Otu2 TEV	11	11	1	71.7	71.7	8	12.953	0	256.96	54226000000	333	0	P0C2H8	P0C2H8
-1.32621	0.0166663	RIX7	Ribosome biogenesis ATPase RIX7		1516100	978501	NaN	NaN	NaN	NaN	NaN	1368300	1646200	1688700	1605300	1613900	+	Otu2 TEV	9	9	9	14.3	14.3	14.3	93.068	0	19.26	175150000	35	0.000737589	Q07844	Q07844
-1.34423	1.14562e-07	RPP0	60S acidic ribosomal protein P0		122830000	123140000	130380000	127520000	162740000	157120000	352620000	314970000	315660000	311460000	411430000	383390000	+	Otu2 TEV	13	13	13	43.3	43.3	43.3	33.717	0	323.31	142220000000	554	0	P05317	P05317
-1.38257	0.00153474	SEC21	Coatomer subunit gamma		3911700	3440300	3001700	2229700	2569700	NaN	7618100	5774300	5828100	6198900	7206900	5672700	+	Otu2 TEV	25	25	25	38.2	38.2	38.2	104.83	0	125.06	2058300000	276	0	P32074	P32074
-1.3945	0.00463488	RPN2	26S proteasome regulatory subunit RPN2		1806400	2054600	2459700	1989000	2143100	NaN	4966000	3760600	4651700	3816000	3882400	4390400	+	Otu2 TEV	15	15	15	17.7	17.7	17.7	104.23	0	41.808	820510000	140	9.41176e-05	P32565;P47169	P32565
-1.4527	1.71964e-07	PDC1	Pyruvate decarboxylase isozyme 1		13090000	12807000	16374000	15071000	14147000	13452000	36018000	37039000	33758000	32605000	44915000	50204000	+	Otu2 TEV	22	22	22	58.4	58.4	58.4	61.495	0	323.31	9251200000	330	0	P06169;P26263;P16467	P06169
-1.46433	0.0113188	GCD6	Translation initiation factor eIF-2B subunit epsilon		1697200	1659200	1237500	NaN	NaN	NaN	2523100	2529400	2356700	2008000	1731500	2277100	+	Otu2 TEV	11	11	11	18.3	18.3	18.3	81.16	0	36.369	533790000	95	0.000478261	P32501	P32501
-1.46528	0.00214403	RPL38	60S ribosomal protein L38		4309400	10677000	14337000	15843000	24367000	17401000	36319000	34418000	33141000	30335000	40692000	38402000	+	Otu2 TEV	7	7	7	55.1	55.1	55.1	8.8264	0	43.431	13850000000	231	0	P49167	P49167
-1.54817	0.0067245	ARB1	ABC transporter ATP-binding protein ARB1		1259400	NaN	1679600	NaN	NaN	NaN	2536400	2053100	1637500	2393400	NaN	1176500	+	Otu2 TEV	11	11	11	22.6	22.6	22.6	68.376	0	43.593	387240000	71	0.000122605	P40024	P40024
-1.55629	0.00331029	VMA1	V-type proton ATPase catalytic subunit A;Endonuclease PI-SceI		2826600	2740400	2426400	2453100	2530000	NaN	6667500	6325500	4931700	4736700	5953600	6437200	+	Otu2 TEV	20	20	20	23	23	23	118.64	0	50.143	1020400000	138	6.47773e-05	P17255	P17255
-1.56011	0.000653645	COP1	Coatomer subunit alpha		1118800	NaN	NaN	NaN	NaN	NaN	1928700	2407900	1900100	1509600	1597700	1423200	+	Otu2 TEV	20	20	20	22.8	22.8	22.8	135.61	0	54.24	375330000	85	0	P53622	P53622
-1.57152	2.16022e-05	SSA2	Heat shock protein SSA2		47357000	40015000	52026000	52627000	61516000	49018000	102880000	95107000	187360000	202930000	155140000	186870000	+	Otu2 TEV	37	37	8	69.5	69.5	20	69.469	0	323.31	53089000000	1075	0	P10592	P10592
-1.6225	0.0001815	NOT3	General negative regulator of transcription subunit 3		1389000	NaN	NaN	NaN	NaN	NaN	1854900	2138300	2118100	2467500	1865300	2005100	+	Otu2 TEV	13	13	13	19.6	19.6	19.6	94.402	0	43.39	572840000	97	0	P06102	P06102
-1.71599	0.00231289	VPH1	V-type proton ATPase subunit a, vacuolar isoform		1596200	1830900	NaN	NaN	NaN	NaN	5445700	3413200	2444800	2288900	4415700	3726400	+	Otu2 TEV	17	17	17	21.2	21.2	21.2	95.528	0	49.163	423990000	75	0	P32563	P32563
-1.72664	0.000107086	YEF3	Elongation factor 3A		2849000	1435000	3489400	3390300	3646100	1301800	7427500	8280800	7593600	7907700	8981800	9094100	+	Otu2 TEV	18	18	18	25	25	25	115.94	0	156.94	2498600000	233	0	P16521;P53978	P16521
-1.75214	2.84283e-05	YDJ1	Mitochondrial protein import protein MAS5		4333500	4893400	4033100	4177300	4861100	1968600	10746000	11902000	16083000	18373000	12845000	10290000	+	Otu2 TEV	18	18	18	57	57	57	44.67	0	184.59	4777100000	289	0	P25491	P25491
-1.89084	0.00683893	GDA1	Guanosine-diphosphatase		NaN	NaN	NaN	NaN	NaN	NaN	4490000	3783100	2985300	2325600	NaN	3170800	+	Otu2 TEV	11	11	11	31.1	31.1	31.1	56.821	0	41.323	492210000	57	0.000122137	P32621	P32621
-1.96943	0.00207928	KTR1	Alpha-1,2 mannosyltransferase KTR1		NaN	NaN	NaN	NaN	NaN	NaN	2469900	2486900	1475000	1867100	2513500	2573600	+	Otu2 TEV	7	7	7	20.6	20.6	20.6	46.022	0	17.947	231320000	38	0	P27810	P27810
-2.03482	1.05838e-05	SSB1	Heat shock protein SSB1		69185000	45755000	102920000	105120000	108980000	98004000	275650000	234040000	422480000	434850000	399840000	365430000	+	Otu2 TEV	45	45	4	81.1	81.1	10.1	66.601	0	323.31	176430000000	1371	0	P11484	P11484
-2.12338	0.0112826	MET17	Protein MET17;O-acetylhomoserine sulfhydrylase;O-acetylserine sulfhydrylase		NaN	NaN	1751000	2249400	NaN	NaN	6544400	3731300	2251800	1610800	2453000	1881100	+	Otu2 TEV	12	12	12	34	34	34	48.671	0	40.814	367630000	57	0.00048	P06106	P06106
-2.1433	1.24468e-05	PIL1	Sphingolipid long chain base-responsive protein PIL1		NaN	NaN	NaN	NaN	NaN	NaN	1308300	1103600	1784300	1537900	2468800	2027500	+	Otu2 TEV	9	9	8	43.1	43.1	38.1	38.349	0	63.476	446030000	86	0	P53252	P53252
-2.17867	0.000103431	VAN1	Mannan polymerase I complex VAN1 subunit		NaN	NaN	NaN	NaN	NaN	NaN	4607000	2485800	1455500	1394200	2347100	2382100	+	Otu2 TEV	10	10	10	28.6	28.6	28.6	61.091	0	65.272	385260000	61	0	P23642	P23642
-2.30736	0.0101867	SSA1	Heat shock protein SSA1		3717800	3136900	2815000	2419200	NaN	NaN	5240700	5187700	9655300	12806000	5295400	6378000	+	Otu2 TEV	34	8	7	63.4	17.9	17.9	69.656	0	261.35	3222400000	165	0.000452555	P10591	P10591
-2.33543	3.1057e-05	ERG11	Lanosterol 14-alpha demethylase		NaN	NaN	NaN	NaN	NaN	NaN	2063000	1613100	1574100	1669100	1623500	1937300	+	Otu2 TEV	5	5	5	12.8	12.8	12.8	60.719	0	15.34	128870000	24	0	P10614	P10614
-2.3641	0.00147736	SEC4	Ras-related protein SEC4		1163700	1645200	NaN	1934400	NaN	NaN	5350900	4056900	3529700	2912100	3472800	2875600	+	Otu2 TEV	8	8	8	47	47	47	23.505	0	32.822	885060000	79	0	P07560;Q99260	P07560
-2.45874	0.00347893	RTN1	Reticulon-like protein 1		2297300	2061000	2180200	NaN	NaN	NaN	7952300	4985700	4910000	3773500	6968000	5680000	+	Otu2 TEV	9	9	9	34.9	34.9	34.9	32.916	0	24.123	535110000	47	6.45161e-05	Q04947	Q04947
-2.51247	1.8955e-05	PGK1	Phosphoglycerate kinase		2616800	2625600	3216500	4088800	NaN	NaN	13339000	12082000	10808000	10655000	14415000	14874000	+	Otu2 TEV	22	22	22	66.6	66.6	66.6	44.738	0	137.8	3276600000	283	0	P00560	P00560
-2.53308	0.000214257	GLT1	Glutamate synthase [NADH]		1147500	NaN	NaN	NaN	NaN	NaN	2987300	2959600	1782800	1966600	1916800	1300500	+	Otu2 TEV	17	17	17	10.5	10.5	10.5	238.1	0	46.496	263020000	73	0	Q12680	Q12680
-2.63843	8.90352e-05	SSE1	Heat shock protein homolog SSE1		2763100	1050900	1391400	1746500	NaN	1462400	6463700	5076100	10059000	9069700	8507000	9110900	+	Otu2 TEV	20	20	20	37.7	37.7	37.7	77.365	0	167.43	3582800000	268	0	P32589;P32590	P32589
-2.6499	1.70569e-05	SVP26	Protein SVP26		NaN	NaN	NaN	NaN	NaN	NaN	NaN	3150600	2170100	3186800	3731800	3806100	+	Otu2 TEV	4	4	4	15.4	15.4	15.4	26.283	0	12.635	493260000	35	0	P38869	P38869
-2.66475	4.81985e-05	VMA6	V-type proton ATPase subunit d		NaN	NaN	NaN	NaN	NaN	NaN	3943800	3514200	3024400	2644400	NaN	3553000	+	Otu2 TEV	5	5	5	23.2	23.2	23.2	39.79	0	16.667	269710000	39	0	P32366	P32366
-2.68918	0.00598898	MNN2	Alpha-1,2-mannosyltransferase MNN2		NaN	NaN	NaN	NaN	NaN	NaN	5887400	6994000	3373900	3870600	5986000	NaN	+	Otu2 TEV	13	13	13	29.1	29.1	29.1	67.773	0	82.346	580820000	60	0.000107692	P38069	P38069
-2.71314	0.000100525	PDR5	Pleiotropic ABC efflux transporter of multiple drugs		NaN	NaN	NaN	NaN	NaN	NaN	2454200	2446700	4820200	4665900	3742700	1827900	+	Otu2 TEV	14	14	10	12.6	12.6	9.9	170.44	0	29.874	204110000	35	0	P33302	P33302
-2.82237	0.00497258	RPL26A	60S ribosomal protein L26-A		5381800	NaN	6441200	NaN	NaN	7240500	12733000	12261000	9758010	13739000	17783000	16929000	+	Otu2 TEV	12	2	2	52	8.7	8.7	14.234	0	50.259	4234900000	58	9.375e-05	P05743	P05743
-2.83171	4.35455e-06	HXT3	Low-affinity glucose transporter HXT3		NaN	NaN	NaN	NaN	NaN	NaN	3982700	4698000	5030000	5749000	5741300	5775900	+	Otu2 TEV	6	6	5	14.6	14.6	13.1	62.557	0	79.942	341500000	30	0	P32466	P32466
-2.88293	6.98924e-07	CCT2	T-complex protein 1 subunit beta		NaN	NaN	NaN	NaN	NaN	NaN	2651700	NaN	2458300	2670600	2588300	2596200	+	Otu2 TEV	15	15	15	36.6	36.6	36.6	57.203	0	69.352	555440000	92	0	P39076	P39076
-2.92954	4.17406e-05	SAC1	Phosphoinositide phosphatase SAC1		NaN	NaN	NaN	NaN	NaN	NaN	4847500	4527000	2567000	2691100	4268900	3732100	+	Otu2 TEV	10	10	10	22.6	22.6	22.6	71.124	0	31.716	336830000	47	0	P32368	P32368
-3.01915	3.02872e-05	SEC31	Protein transport protein SEC31		NaN	NaN	NaN	NaN	NaN	NaN	7330500	8763700	6368600	6366700	5778300	2728600	+	Otu2 TEV	17	17	17	19.9	19.9	19.9	138.72	0	115.46	762780000	106	0	P38968	P38968
-3.06211	0.000124467	PFK2	ATP-dependent 6-phosphofructokinase subunit beta		NaN	NaN	2487900	NaN	NaN	NaN	4678500	5073700	4556800	3916900	4324700	3855600	+	Otu2 TEV	19	18	18	29.3	28.4	28.4	104.62	0	179.04	764690000	102	0	P16862	P16862
-3.09253	3.04354e-05	ACC1	Acetyl-CoA carboxylase;Biotin carboxylase		1821100	1115000	NaN	NaN	NaN	NaN	6018000	6496900	5462100	4044500	7017100	4791400	+	Otu2 TEV	35	35	33	21.7	21.7	20.8	250.35	0	107.63	1462100000	235	0	Q00955	Q00955
-3.10408	0.00032943	SEC22	Protein transport protein SEC22		NaN	NaN	NaN	NaN	NaN	NaN	6538900	5757700	4515600	4426300	NaN	3280800	+	Otu2 TEV	7	7	7	37.9	37.9	37.9	25.057	0	182.86	1389200000	89	0	P22214	P22214
-3.1094	4.66076e-06	SEC13	Protein transport protein SEC13		NaN	NaN	NaN	NaN	NaN	NaN	5358500	4905500	3661900	3156400	6266400	6062300	+	Otu2 TEV	10	10	10	47.5	47.5	47.5	33.043	0	139.54	1255800000	96	0	Q04491	Q04491
-3.12342	5.48469e-06	SEC27	Coatomer subunit beta		NaN	NaN	NaN	NaN	NaN	NaN	2499500	2896600	2436000	2292800	3605200	3611100	+	Otu2 TEV	13	13	13	17.4	17.4	17.4	99.444	0	44.075	515400000	83	0	P41811	P41811
-3.12348	3.42917e-06	VTC2	Vacuolar transporter chaperone 2		NaN	NaN	NaN	NaN	NaN	NaN	4767100	4633700	2766000	3086700	3474000	3441800	+	Otu2 TEV	14	13	13	19.1	18	18	95.44	0	28.676	283630000	50	0	P43585	P43585
-3.16293	4.28729e-05	ERG6	Sterol 24-C-methyltransferase		1184000	NaN	NaN	1326500	NaN	NaN	5321300	5802400	3115600	3854500	4603200	5059600	+	Otu2 TEV	9	9	9	29.5	29.5	29.5	43.43	0	45.262	609720000	79	0	P25087	P25087
-3.22154	0.00356562	SSP120	Protein SSP120		NaN	NaN	NaN	NaN	NaN	NaN	8443100	5687700	NaN	4675000	7290000	8289610	+	Otu2 TEV	8	8	8	29.9	29.9	29.9	27.289	0	163.11	2050500000	59	6.4e-05	P39931	P39931
-3.23135	0.000316708	MNN11	Probable alpha-1,6-mannosyltransferase MNN11		NaN	NaN	NaN	NaN	NaN	NaN	6718900	6862400	2361400	2265200	5828600	NaN	+	Otu2 TEV	9	9	9	28.9	28.9	28.9	47.858	0	57.412	452930000	57	0	P46985	P46985
-3.24399	1.91414e-07	ANP1	Mannan polymerase II complex ANP1 subunit		NaN	NaN	NaN	NaN	NaN	NaN	4316200	3658800	2008300	2574600	3738200	3518900	+	Otu2 TEV	10	10	10	21.6	21.6	21.6	58.181	0	22.429	376990000	67	0	P32629	P32629
-3.25938	8.85088e-06	TY1B-MR1;TY1B-BL	Transposon Ty1-MR1 Gag-Pol polyprotein;Capsid protein;Ty1 protease;Integrase;Reverse transcriptase/ribonuclease H;Transposon Ty1-BL Gag-Pol polyprotein;Capsid protein;Ty1 protease;Integrase;Reverse transcriptase/ribonuclease H		NaN	NaN	NaN	NaN	NaN	NaN	4846900	5012600	4228500	4141200	5414400	4849800	+	Otu2 TEV	52	6	1	38.6	4.2	1.1	198.9	0	80.223	650290000	50	0	Q04214;Q12490;Q04215;Q12266	Q04214;Q12490
-3.40176	0.00126736	VTC4	Vacuolar transporter chaperone 4		4757000	3122100	2084100	1510000	NaN	NaN	15556000	20790000	8648400	10919000	12890000	12171000	+	Otu2 TEV	17	17	17	21.9	21.9	21.9	83.154	0	49.443	1123300000	111	0	P47075	P47075
-3.40319	5.44012e-05	VTC3	Vacuolar transporter chaperone 3		NaN	1897100	NaN	NaN	NaN	NaN	5618100	5438700	3950400	5017500	5058000	4555700	+	Otu2 TEV	15	15	14	20.2	20.2	19.2	96.552	0	56.501	384110000	66	0	Q02725	Q02725
-3.41114	1.22582e-05	PBP1	PAB1-binding protein 1		1179700	NaN	NaN	NaN	NaN	NaN	5309900	4887600	7526700	8309100	6105500	6251600	+	Otu2 TEV	26	26	26	40.7	40.7	40.7	78.78	0	323.31	14125000000	326	0	P53297	P53297
-3.43036	0.00586295	ERV25	Endoplasmic reticulum vesicle protein 25		NaN	NaN	NaN	NaN	NaN	NaN	18001000	12287000	11281000	9807200	7167500	NaN	+	Otu2 TEV	7	7	7	43.6	43.6	43.6	24.106	0	154.29	4001500000	118	0.000108108	P54837	P54837
-3.4656	5.26673e-07	TY2B-C;TY2B-GR2;TY2B-F;TY2B-LR1;TY2B-B;TY2B-DR1	Transposon Ty2-C Gag-Pol polyprotein;Capsid protein;Ty2 protease;Integrase;Reverse transcriptase/ribonuclease H;Transposon Ty2-GR2 Gag-Pol polyprotein;Capsid protein;Ty2 protease;Integrase;Reverse transcriptase/ribonuclease H;Transposon Ty2-F Gag-Pol polyprotein;Capsid protein;Ty2 protease;Integrase;Reverse transcriptase/ribonuclease H;Transposon Ty2-LR1 Gag-Pol polyprotein;Capsid protein;Ty2 pro…		NaN	NaN	NaN	NaN	NaN	NaN	3161800	3765400	4018000	3456700	5200100	5834300	+	Otu2 TEV	28	13	0	18.9	9.3	0	202.09	0	70.972	1060800000	105	0	P25384;P0CX64;P0CX63;P0C2J3;Q12491;Q12472	P25384;P0CX64;P0CX63;P0C2J3;Q12491;Q12472
-3.47718	1.70627e-08	FAS1	Fatty acid synthase subunit beta;3-hydroxyacyl-[acyl-carrier-protein] dehydratase;Enoyl-[acyl-carrier-protein] reductase [NADH];[Acyl-carrier-protein] acetyltransferase;[Acyl-carrier-protein] malonyltransferase;S-acyl fatty acid synthase thioesterase		9564200	7750600	6859800	6539100	5899700	3595700	84606000	82960000	60866000	57715000	75352000	72412000	+	Otu2 TEV	61	61	61	41	41	41	228.69	0	323.31	9637400000	705	0	P07149	P07149
-3.53038	3.82662e-05	MKT1	Protein MKT1		1573900	931560	1838000	1098700	NaN	NaN	9180200	9242600	9727400	5318400	30965000	9327500	+	Otu2 TEV	38	38	38	53.1	53.1	53.1	94.493	0	323.31	18119000000	502	0	P40850	P40850
-3.59343	1.87908e-07	SNQ2	Protein SNQ2		NaN	NaN	NaN	NaN	NaN	NaN	5068400	4792000	6557300	6443000	7868000	7003300	+	Otu2 TEV	15	15	11	10.7	10.7	8.3	168.76	0	64.369	381440000	56	0	P32568;Q02785	P32568
-3.68693	2.63878e-05	HSP60	Heat shock protein 60, mitochondrial		1042200	755060	2714400	NaN	2156000	NaN	17475000	18607000	11822000	14116000	16954000	15398000	+	Otu2 TEV	25	25	25	47.9	47.9	47.9	60.751	0	208.35	2311900000	242	0	P19882	P19882
-3.72979	4.3637e-09	RER1	Protein RER1		NaN	NaN	NaN	NaN	NaN	NaN	9332400	6982700	6718000	5433100	7158500	5153600	+	Otu2 TEV	6	6	6	28.2	28.2	28.2	22.27	0	21.072	1268600000	61	0	P25560	P25560
-3.78146	1.97917e-05	KTR3	Probable mannosyltransferase KTR3		NaN	NaN	NaN	NaN	NaN	NaN	9718300	7996600	5856600	5105500	6630200	NaN	+	Otu2 TEV	16	16	16	44.3	44.3	44.3	47.482	0	66.158	1232100000	77	0	P38130	P38130
-3.81523	1.97604e-06	MRH1	Protein MRH1		NaN	NaN	NaN	NaN	NaN	NaN	5601400	4977900	5000900	5556200	5529100	7410900	+	Otu2 TEV	3	3	2	14.7	14.7	10.3	36.19	0	11.145	452250000	25	0	Q12117	Q12117
-3.91004	7.63767e-07	ERV41	ER-derived vesicles protein ERV41		NaN	NaN	NaN	NaN	NaN	NaN	8717200	8766100	7021700	6870700	9015800	8070100	+	Otu2 TEV	11	11	11	37.2	37.2	37.2	40.705	0	228.56	1465900000	88	0	Q04651	Q04651
-3.94917	3.18575e-12	PMA1;PMA2	Plasma membrane ATPase 1;Plasma membrane ATPase 2		34823000	33902000	28311000	36722000	26756000	32964000	450570000	521860000	541040000	560950000	408010000	504900000	+	Otu2 TEV	36	36	36	45.5	45.5	45.5	99.618	0	323.31	46819000000	826	0	P05030;P19657	P05030;P19657
-4.01854	1.90885e-07	SSC1	Heat shock protein SSC1, mitochondrial		NaN	854230	591280	NaN	NaN	NaN	5608900	6076300	6624900	6841300	6300800	7361500	+	Otu2 TEV	21	21	21	38.7	38.7	38.7	70.627	0	142.17	2708900000	239	0	P0CS90;P39987	P0CS90
-4.08804	7.87816e-06	FKS1	1,3-beta-glucan synthase component FKS1		1233100	1254800	863800	NaN	NaN	NaN	20306000	18839000	13088000	12778000	6462400	13688000	+	Otu2 TEV	35	35	34	25.1	25.1	24.6	214.85	0	262.23	2608400000	280	0	P38631;P40989	P38631
-4.43341	1.59181e-05	KAR2	78 kDa glucose-regulated protein homolog		1861100	866040	NaN	NaN	NaN	NaN	20237000	18054000	13218000	12891000	15908000	14073000	+	Otu2 TEV	21	20	20	33.1	31.4	31.4	74.467	0	89.171	1588200000	164	0	P16474	P16474
-4.43362	1.42928e-05	FAS2	Fatty acid synthase subunit alpha;Acyl carrier;3-oxoacyl-[acyl-carrier-protein] reductase;3-oxoacyl-[acyl-carrier-protein] synthase		7193200	4338600	3794400	3906100	NaN	1134100	67679000	92300000	54182000	39231000	55792000	47312000	+	Otu2 TEV	60	60	60	39.4	39.4	39.4	206.94	0	323.31	5470200000	519	0	P19097	P19097
-4.52773	1.61897e-07	COY1	Protein CASP		NaN	NaN	NaN	NaN	NaN	NaN	18983000	17435000	11811000	10973000	19644000	16344000	+	Otu2 TEV	22	22	22	30.5	30.5	30.5	77.513	0	200.4	3175500000	192	0	P34237	P34237
-4.63716	6.80874e-08	SLY1	Protein SLY1		NaN	NaN	NaN	NaN	NaN	NaN	10614000	9649100	7043300	6691800	10501000	9097500	+	Otu2 TEV	28	28	28	55.9	55.9	55.9	74.678	0	274.09	2033500000	187	0	P22213	P22213
-4.7654	3.00775e-07	SEC16	COPII coat assembly protein SEC16		NaN	NaN	NaN	NaN	NaN	NaN	13752000	16722000	9538400	13017000	10310000	10663000	+	Otu2 TEV	66	66	66	41.7	41.7	41.7	241.69	0	323.31	8897600000	427	0	P48415	P48415
-5.09225	1.14311e-09	ERP2	Protein ERP2		NaN	NaN	NaN	NaN	NaN	NaN	14504000	14509000	11197000	11306000	12004000	17610000	+	Otu2 TEV	8	8	5	27	27	23.3	24.063	0	188.66	2794200000	66	0	P39704	P39704
-5.32484	2.69695e-07	ERV46	ER-derived vesicles protein ERV46		NaN	NaN	NaN	NaN	NaN	NaN	19616000	31903000	15310000	23201000	26907000	32708000	+	Otu2 TEV	12	12	12	42.7	42.7	42.7	46.235	0	323.31	5120400000	159	0	P39727	P39727
-5.53693	9.13601e-09	ERP1	Protein ERP1		NaN	NaN	NaN	NaN	NaN	NaN	25129000	34228000	17961000	24119000	22286000	26011000	+	Otu2 TEV	9	9	9	49.3	49.3	49.3	24.723	0	215.4	5195000000	123	0	Q05359	Q05359
-5.84406	3.95585e-08	PMR1	Calcium-transporting ATPase 1		NaN	NaN	NaN	NaN	NaN	NaN	22067000	21410000	13050000	12538000	18570000	19564000	+	Otu2 TEV	28	28	28	40.8	40.8	40.8	104.57	0	252.73	3235600000	199	0	P13586	P13586
-6.09086	1.12929e-09	EMP47	Protein EMP47		NaN	NaN	NaN	NaN	NaN	NaN	30675000	27872000	20822000	20217000	27792000	28781000	+	Otu2 TEV	21	21	21	56.2	56.2	56.2	50.33	0	323.31	5056600000	187	0	P43555	P43555
-6.24537	1.84392e-09	EMP24	Endosomal protein P24B		NaN	NaN	NaN	NaN	NaN	NaN	30524000	32822000	24885000	23604000	31234000	39832000	+	Otu2 TEV	11	11	11	59.1	59.1	59.1	23.332	0	323.31	5647700000	137	0	P32803	P32803
-6.39874	4.51553e-09	CLU1	Clustered mitochondria protein 1		NaN	NaN	NaN	NaN	NaN	NaN	31442000	26217000	27745000	29563000	18968000	17369000	+	Otu2 TEV	68	68	68	65.2	65.2	65.2	145.16	0	323.31	32928000000	907	0	Q03690	Q03690
-11.9924	3.22659e-10	UBP3	Ubiquitin carboxyl-terminal hydrolase 3		1641200	991380	1756500	2401400	7155400	7611600	9391990000	10578000000	10764000000	10931000000	11611000000	12602000000	+	Otu2 TEV	57	57	57	50.9	50.9	50.9	101.92	0	323.31	664300000000	1235	0	Q01477	Q01477
-12.6259	2.19316e-08	BRE5	UBP3-associated protein BRE5		338680	NaN	NaN	NaN	3322300	4868300	4160900000	5790200000	4853800000	6643300000	5132090000	7191310000	+	Otu2 TEV	33	33	33	69.5	69.5	69.5	57.673	0	323.31	324740000000	591	0	P53741	P53741

## Sheet: Figure 1d
Figure 1d	Otu2 S7 wash vs Ubp3 S7 wash			LFQ intensity values
Log2 fold change	N: Student's T-test p-value	T: Gene names	T: Protein names	Otu2 S7 #9_R2	Otu2 S7 #9_R1	Otu2 S7 #10_R1	Otu2 S7 #10_R2	Otu2 S7 #11_R1	Otu2 S7 #11_R2	Ubp3 S7 #12_R1	Ubp3 S7 #12_R2	Ubp3 S7 #13_R1	Ubp3 S7 #13_R2	Ubp3 S7 #14_R1	Ubp3 S7 #14_R2	C: Student's T-test Significant Otu2 S7	C: Student's T-test significant	N: Peptides	N: Razor + unique peptides	N: Unique peptides	N: Sequence coverage [%]	N: Unique + razor sequence coverage [%]	N: Unique sequence coverage [%]	N: Mol. weight [kDa]	N: Q-value	N: Score	N: Intensity	N: MS/MS count	N: Student's T-test q-value Otu2 S7	N: Student's T-test Test statistic Otu2 S7	T: Protein IDs	T: Majority protein IDs
5.77259	2.74884e-09	OTU2	OTU domain-containing protein 2	26136000	18977000	22371000	25594000	31344000	27306000	NaN	NaN	NaN	NaN	NaN	NaN	+	Otu2 S7	38	38	38	67.1	67.1	67.1	36.113	0	323.31	666100000000	1020	0	19.4997	P38747	P38747
5.71234	3.90663e-09	TSR1	Ribosome biogenesis protein TSR1	20654000	24925000	34054000	30571000	24365000	26170000	NaN	NaN	NaN	NaN	NaN	NaN	+	Otu2 S7	42	42	42	58.2	58.2	58.2	90.746	0	323.31	29429000000	476	0	18.8097	Q07381	Q07381
5.10325	1.63137e-09	ENP1	Essential nuclear protein 1	13032000	17443000	18560000	21015000	15457000	16015000	NaN	NaN	483400	NaN	NaN	NaN	+	Otu2 S7	28	28	28	67.5	67.5	67.5	55.136	0	323.31	12734000000	291	0	20.5686	P38333	P38333
4.87458	2.63521e-07	RPG1	Eukaryotic translation initiation factor 3 subunit A	51537000	34969000	27518000	40245000	48775000	41207000	865710	1870400	1141800	1009800	NaN	NaN	+	Otu2 S7	43	43	43	47.9	47.9	47.9	110.34	0	212.07	4274400000	235	0	12.1322	P38249	P38249
4.23114	2.74518e-07	PRT1	Eukaryotic translation initiation factor 3 subunit B	8589300	8492100	29558000	15866000	19713000	15317000	NaN	NaN	NaN	NaN	NaN	NaN	+	Otu2 S7	26	26	26	40.5	40.5	40.5	88.129	0	144.19	1850400000	128	0	12.0796	P06103	P06103
4.0069	5.41876e-06	TIF34	Eukaryotic translation initiation factor 3 subunit I	6915400	9010100	11955000	8823500	10661000	7477300	NaN	NaN	NaN	980190	NaN	NaN	+	Otu2 S7	13	13	13	55	55	55	38.755	0	107.37	1028200000	79	0	8.7333	P40217	P40217
3.9151	3.32816e-05	PRP43	Pre-mRNA-splicing factor ATP-dependent RNA helicase PRP43	11533000	10687000	12701000	12367000	10613000	10134000	NaN	NaN	3285100	1665900	NaN	NaN	+	Otu2 S7	32	32	32	52	52	52	87.561	0	203.27	4249300000	271	0	7.09172	P53131	P53131
3.68528	0.000202254	GCD11	Eukaryotic translation initiation factor 2 subunit gamma	31426000	31241000	40246000	41040000	33145000	23239000	4980200	3384600	5496400	4585000	NaN	2037300	+	Otu2 S7	22	22	22	51.2	51.2	51.2	57.865	0	199.15	4457600000	178	0.000597701	5.68568	P32481	P32481
3.56331	6.7961e-05	NOB1	20S-pre-rRNA D-site endonuclease NOB1	1770000	7198200	9772800	8244500	9049500	8090900	NaN	NaN	NaN	NaN	NaN	NaN	+	Otu2 S7	17	17	17	53.6	53.6	53.6	51.741	0	323.31	5720000000	136	0.000119403	6.51145	Q08444	Q08444
3.31025	8.27298e-07	RIO2	Serine/threonine-protein kinase RIO2	5648200	6197800	5478100	4924200	4472300	3835500	NaN	NaN	NaN	NaN	NaN	NaN	+	Otu2 S7	17	17	17	36.9	36.9	36.9	49.124	0	267.9	7795000000	140	0	10.7342	P40160	P40160
3.28725	3.49722e-08	SUI3	Eukaryotic translation initiation factor 2 subunit beta	7571700	8043100	8096400	8363400	5978000	5593000	NaN	NaN	NaN	NaN	NaN	NaN	+	Otu2 S7	14	14	14	55.1	55.1	55.1	31.574	0	50.221	969890000	72	0	14.9996	P09064	P09064
3.28093	6.24986e-08	NIP1	Eukaryotic translation initiation factor 3 subunit C	14327000	25836000	29711000	39553000	21619000	28477000	2812300	2561700	3027600	3325100	1978800	2212900	+	Otu2 S7	28	28	28	47.2	47.2	47.2	93.203	0	296.92	3414600000	229	0	14.1181	P32497	P32497
3.21166	0.00127511	SUI2	Eukaryotic translation initiation factor 2 subunit alpha	NaN	4387500	6173900	5835100	8910600	6226100	NaN	NaN	NaN	NaN	NaN	NaN	+	Otu2 S7	13	13	13	54.3	54.3	54.3	34.717	0	79.798	645150000	72	0.00212389	4.42951	P20459	P20459
3.16384	0.00347115	RFC3	Replication factor C subunit 3	5092700	4931200	5360900	5183800	4227100	4551400	NaN	NaN	2802100	2793500	NaN	NaN	+	Otu2 S7	12	12	12	44.4	44.4	44.4	38.203	0	94.969	1305900000	129	0.00318919	3.80257	P38629	P38629
3.15136	1.68515e-05	UFO1	Ubiquitin ligase complex F-box protein UFO1	4542800	4385700	3779700	3665000	3709300	3327500	NaN	NaN	NaN	NaN	NaN	NaN	+	Otu2 S7	13	13	13	28.7	28.7	28.7	76.859	0	125.94	1186600000	68	0	7.67758	Q04511	Q04511
3.11589	0.00128545	KRR1	KRR1 small subunit processome component	5399000	6226900	17301000	12003000	10525000	12654000	2014900	1925000	3541700	1643700	NaN	NaN	+	Otu2 S7	19	19	19	64.6	64.6	64.6	37.159	0	143.67	6448900000	159	0.00210526	4.42431	P25586	P25586
3.0059	8.22293e-05	DIM1	Dimethyladenosine transferase	3020300	2507500	7173600	3322800	4817700	3077800	735700	NaN	NaN	NaN	NaN	NaN	+	Otu2 S7	18	18	18	61.9	61.9	61.9	35.95	0	253.03	6729600000	168	0.000115942	6.36209	P41819	P41819
2.97464	9.27094e-06	NOP14	Nucleolar complex protein 14	3586600	3790900	6839900	5753500	4194800	4311300	NaN	NaN	NaN	NaN	NaN	NaN	+	Otu2 S7	21	21	21	27.2	27.2	27.2	94.301	0	67.508	1029500000	99	0	8.22064	Q99207	Q99207
2.86703	1.88283e-05	CDC53	Cell division control protein 53	1923400	2288000	4012300	4002600	4890800	4721800	NaN	NaN	NaN	NaN	NaN	NaN	+	Otu2 S7	19	19	19	32.4	32.4	32.4	93.943	0	270.93	1082900000	93	0	7.57979	Q12018	Q12018
2.71255	0.00108167	SLH1	Antiviral helicase SLH1	3128300	2247300	8224800	6961600	4785900	5626700	NaN	NaN	NaN	NaN	NaN	NaN	+	Otu2 S7	40	40	40	27.4	27.4	27.4	224.85	0	150.9	1280800000	179	0.002	4.53581	P53327	P53327
2.59609	6.07256e-07	CUE3	CUE domain-containing protein 3	2992900	3373100	3161600	2921100	2334400	2286700	NaN	NaN	NaN	NaN	NaN	NaN	+	Otu2 S7	8	8	8	17.8	17.8	17.8	72.042	0	237.01	690460000	57	0	11.0975	P53137	P53137
2.58951	1.52616e-05	TMA64	Translation machinery-associated protein 64	21823000	25508000	34250000	37115000	30831000	27921000	5382500	9551700	4426800	7174500	2080000	3772200	+	Otu2 S7	34	34	34	61.8	61.8	61.8	63.991	0	323.31	39061000000	388	0	7.76573	Q04600	Q04600
2.58136	0.000227896	SKI2	Antiviral helicase SKI2	4799100	3539200	8179500	6548000	5750400	3824800	NaN	NaN	1701900	2226800	NaN	NaN	+	Otu2 S7	24	24	24	24.9	24.9	24.9	146.06	0	112.22	767360000	112	0.000590909	5.59934	P35207	P35207
2.54686	3.91733e-05	URB2	Nucleolar pre-ribosomal-associated protein 2	NaN	3363500	5026800	4460100	3498700	3458300	623770	NaN	1698700	883880	NaN	NaN	+	Otu2 S7	19	19	19	17.9	17.9	17.9	135.12	0	46.894	619170000	93	0	6.95626	P47108	P47108
2.47232	0.000666035	CDC39	General negative regulator of transcription subunit 1	11591000	9318000	16081000	13005000	16558000	11340000	3278900	2394400	4702400	5176100	586430	1295900	+	Otu2 S7	54	54	54	30.4	30.4	30.4	240.28	0	231.24	2653000000	452	0.00125714	4.85534	P25655	P25655
2.41895	0.000299106	KRI1	Protein KRI1	21116000	19196000	29060000	29725000	22633000	17327000	7325000	6461800	6944800	5571300	NaN	2745100	+	Otu2 S7	21	21	21	42	42	42	68.653	0	168.08	3303600000	209	0.000703297	5.40544	P42846	P42846
2.41128	0.00243385	RRP12	Ribosomal RNA-processing protein 12	29433000	26999000	46995000	40414000	35994000	31072000	16838000	12295000	10353000	10381000	1897100	1765000	+	Otu2 S7	48	48	48	54.3	54.3	54.3	137.51	0	323.31	9234100000	492	0.00279412	4.02117	Q12754	Q12754
2.34632	0.000130766	SCP160	Protein SCP160	22996000	19085000	22935000	24588000	23393000	21843000	5559600	2373400	9209710	9258100	2255100	2882300	+	Otu2 S7	42	42	42	42.7	42.7	42.7	134.81	0	235.42	2966500000	249	0.00035	6.00767	P06105	P06105
2.31643	0.0154649	BMS1	Ribosome biogenesis protein BMS1	2789900	5592800	8446200	8222400	6286000	5326500	3725400	NaN	3917400	3547300	NaN	NaN	+	Otu2 S7	27	27	27	28.5	28.5	28.5	135.57	0	258.73	2854300000	213	0.00972376	2.91376	Q08965	Q08965
2.24856	0.0291275	IMD4	Inosine-5-monophosphate dehydrogenase 4	4734100	NaN	10104000	12236000	7929500	9136700	NaN	2596300	1911500	NaN	NaN	3061400	+	Otu2 S7	16	7	7	37.4	17.7	17.7	56.393	0	84.986	1182600000	71	0.0169275	2.5447	P50094	P50094
2.23901	0.000606043	NMD2	Nonsense-mediated mRNA decay protein 2	2320300	2162500	5241700	4731600	3090200	3372000	NaN	NaN	NaN	NaN	NaN	NaN	+	Otu2 S7	21	21	21	21.9	21.9	21.9	126.75	0	51.059	542520000	90	0.00123077	4.91868	P38798	P38798
2.22133	9.9119e-05	TIF35	Eukaryotic translation initiation factor 3 subunit G	2925400	3230800	4903800	3407300	2963800	2041700	NaN	NaN	NaN	NaN	NaN	NaN	+	Otu2 S7	8	8	8	48.9	48.9	48.9	30.501	0	54.54	424950000	53	0.000111111	6.21783	Q04067	Q04067
2.10412	0.00249028	YLR419W	Putative ATP-dependent RNA helicase YLR419W	11828000	14650000	18221000	12585000	9087400	8392400	3052900	2382900	7537900	6853400	913710	NaN	+	Otu2 S7	42	42	42	33.9	33.9	33.9	163.04	0	163.68	2784700000	273	0.00275362	4.00695	Q06698	Q06698
2.08411	0.000480829	ECM32	Putative ATP-dependent RNA helicase ECM32	9756900	10470000	11632000	10017000	10085000	8735200	2953700	2989000	4623600	4238800	1250400	NaN	+	Otu2 S7	30	30	30	37.4	37.4	37.4	126.97	0	165.8	2038800000	217	0.00104	5.07566	P32644	P32644
2.07337	0.00355552	UTP5	U3 small nucleolar RNA-associated protein 5	NaN	3276900	2737000	3646200	2791900	3051400	NaN	NaN	NaN	2282900	NaN	NaN	+	Otu2 S7	10	10	10	26.3	26.3	26.3	72.001	0	56.415	421670000	44	0.00319463	3.78791	Q04177	Q04177
2.05322	0.00133898	NOP9	Nucleolar protein 9	2695900	4892700	4188900	9169000	3295500	2366600	1547300	1301900	1736500	1148300	NaN	NaN	+	Otu2 S7	16	16	16	26.3	26.3	26.3	77.721	0	60.554	585310000	59	0.00206897	4.39812	P47077	P47077
2.01984	0.000166159	URB1	Nucleolar pre-ribosomal-associated protein 1	2021500	3227500	6485000	4719800	3954000	3425000	727260	NaN	818970	733590	NaN	NaN	+	Otu2 S7	25	25	25	17.5	17.5	17.5	203.28	0	94.935	676650000	121	0.000433735	5.82952	P34241	P34241
2.00973	0.00231633	UTP10	U3 small nucleolar RNA-associated protein 10	11255000	12225000	13473000	20357000	18795000	12975000	6807800	4658700	6719300	6096400	1244400	1334600	+	Otu2 S7	49	49	49	34.9	34.9	34.9	200.08	0	280.81	2358700000	310	0.00277612	4.05194	P42945	P42945
1.93573	0.00371105	RDH54	DNA repair and recombination protein RDH54;DNA topoisomerase;Putative helicase	6212800	6936400	8639800	7440600	7452300	4845700	2162200	3129800	3711500	3417500	NaN	NaN	+	Otu2 S7	20	20	20	27.8	27.8	27.8	107.94	0	63.359	1168800000	109	0.00344	3.76182	P38086	P38086
1.89959	3.59735e-06	DEF1	RNA polymerase II degradation factor 1	63136000	52443000	46470000	56043000	47071000	59439000	10708000	15086000	19748000	22741000	10289000	11981000	+	Otu2 S7	14	14	14	23.2	23.2	23.2	83.972	0	323.31	8394600000	170	0	9.14104	P35732	P35732
1.88355	0.000165496	PAT1	DNA topoisomerase 2-associated protein PAT1	8680100	5674600	7966200	7915100	10650000	7936800	1654000	2420100	4609400	3075700	1646600	NaN	+	Otu2 S7	17	17	17	29.8	29.8	29.8	88.51	0	141.22	1141600000	98	0.000439024	5.83246	P25644	P25644
1.83266	0.00180434	NOG1	Nucleolar GTP-binding protein 1	8014100	7667000	10609000	8614300	8840300	7558600	4238900	3927400	3875800	3229100	875290	NaN	+	Otu2 S7	22	22	22	34.2	34.2	34.2	74.409	0	70.239	3613500000	254	0.00237398	4.20845	Q02892	Q02892
1.80763	0.00435031	PWP2	Periodic tryptophan protein 2	2574800	2045500	4122600	2616300	2686800	2539700	1335000	NaN	1509700	NaN	NaN	NaN	+	Otu2 S7	18	18	18	22	22	22	103.98	0	38.316	412010000	75	0.00366013	3.66537	P25635	P25635
1.80344	0.00213329	RFC2	Replication factor C subunit 2	2173400	3196700	2433000	2654900	2831300	3139500	NaN	1043600	1707200	1471600	NaN	NaN	+	Otu2 S7	12	12	12	40.5	40.5	40.5	39.741	0	81.456	678910000	108	0.00256489	4.1033	P40348	P40348
1.76761	0.031532	REX4	RNA exonuclease 4	NaN	3639600	3311600	2646000	2760100	2915300	NaN	NaN	NaN	2087300	NaN	NaN	+	Otu2 S7	6	6	6	24.6	24.6	24.6	32.895	0	20.696	447230000	46	0.0178233	2.49842	Q08237	Q08237
1.76042	2.48358e-05	YHR127W	Uncharacterized protein YHR127W	2983900	3293500	3175200	2655600	2801100	2681300	NaN	NaN	1425600	1172300	NaN	NaN	+	Otu2 S7	6	6	6	25.5	25.5	25.5	27.132	0	53.964	394640000	44	0	7.33962	P38833	P38833
1.74857	0.000339171	HHO1	Histone H1	2927200	1736200	1825900	1809000	1507800	2208200	NaN	NaN	1169200	980080	NaN	NaN	+	Otu2 S7	5	5	5	18.6	18.6	18.6	27.803	0	14.49	275350000	30	0.000680851	5.31706	P53551	P53551
1.72872	8.27896e-06	IMD3	Inosine-5-monophosphate dehydrogenase 3	17402000	18808000	35469000	36042000	28633000	30562000	8408400	6488300	7130400	9817210	7847300	9217300	+	Otu2 S7	18	18	6	43.4	43.4	16.4	56.584	0	322.26	4931100000	236	0	8.32668	P50095	P50095
1.68122	6.70193e-05	KRE33	UPF0202 protein KRE33	15049000	14101000	26130000	24360000	22936000	20241000	7716800	5731000	8764400	8233600	3454800	5228100	+	Otu2 S7	38	38	38	47.3	47.3	47.3	119.35	0	323.31	5624200000	418	0.000121212	6.52247	P53914	P53914
1.68086	0.0146003	RFC1	Replication factor C subunit 1	6542600	6744600	8828600	7074100	6063800	5768500	2557700	3377200	4677500	4411200	NaN	NaN	+	Otu2 S7	22	22	22	29.8	29.8	29.8	94.902	0	130.83	2060300000	207	0.00911732	2.94737	P38630	P38630
1.62871	0.00144404	MYO2	Myosin-2	2592500	2671700	4193700	4973200	2720900	3031700	973230	NaN	1886200	1247700	NaN	NaN	+	Otu2 S7	32	32	27	27.8	27.8	25.1	180.68	0	91.593	669390000	132	0.00225641	4.34979	P19524	P19524
1.62501	0.00535687	NOG2	Nucleolar GTP-binding protein 2	2666600	2528300	3435000	3464800	3134000	2900200	NaN	1814200	2133500	1928600	NaN	NaN	+	Otu2 S7	19	19	19	41.4	41.4	41.4	55.488	0	79.854	1714200000	199	0.00409938	3.53999	P53742	P53742
1.6135	0.0224303	EBS1	Protein EBS1	3153200	2343000	3885000	2788100	3202200	2706600	1298300	NaN	1746400	1804200	NaN	NaN	+	Otu2 S7	14	14	14	19.5	19.5	19.5	99.999	0	63.719	581150000	93	0.0134286	2.69696	Q03466	Q03466
1.60463	0.0157821	IPI3	Pre-rRNA-processing protein IPI3	1630400	1935100	1851900	1403300	1470300	1275200	NaN	NaN	NaN	NaN	NaN	NaN	+	Otu2 S7	13	13	13	31.2	31.2	31.2	61.772	0	34.049	233750000	41	0.00968306	2.9019	P53877	P53877
1.5564	0.000171128	NOC3	Nucleolar complex-associated protein 3	1744100	1497000	1986100	1778400	1996700	1556800	NaN	NaN	774780	1058700	NaN	NaN	+	Otu2 S7	15	15	15	28.5	28.5	28.5	75.581	0	49.398	391650000	70	0.000423529	5.80782	Q07896	Q07896
1.54209	0.0298082	RLP24	Ribosome biogenesis protein RLP24	1109500	NaN	2083200	1280400	1236200	1599300	1210800	NaN	NaN	NaN	NaN	NaN	+	Otu2 S7	4	4	4	19.6	19.6	19.6	23.975	0	12.433	396170000	40	0.0172057	2.53122	Q07915	Q07915
1.50342	0.00689923	MPD1	Protein disulfide-isomerase MPD1	2399700	2026400	2411700	2181900	2655700	2454700	1143000	NaN	1530700	1734000	NaN	NaN	+	Otu2 S7	11	11	11	35.5	35.5	35.5	36.408	0	32.315	388700000	71	0.00479518	3.38884	Q12404	Q12404
1.49142	1.65252e-05	SKI3	Superkiller protein 3	7149600	8616490	7629600	4687900	5314700	4255400	2141000	2626600	2599300	2005600	1768000	1946000	+	Otu2 S7	33	33	33	28.5	28.5	28.5	163.72	0	110.43	1059300000	145	0	7.69491	P17883	P17883
1.48492	0.0524508	SEN1	Helicase SEN1	1335100	1684100	1742500	1410400	1476600	NaN	NaN	NaN	1372000	NaN	NaN	NaN	+	Otu2 S7	26	26	26	14.8	14.8	14.8	252.49	0	66.743	322660000	74	0.0298772	2.19989	Q00416	Q00416
1.48298	0.000402641	PUF4	Pumilio homology domain family member 4	1798400	1792900	1993900	1665200	1853400	1494600	NaN	NaN	1245500	988040	NaN	NaN	+	Otu2 S7	7	7	7	11.1	11.1	11.1	97.797	0	19.993	465290000	65	0.00108333	5.19769	P25339	P25339
1.4684	0.0203201	HMO1	High mobility group protein 1	2005600	NaN	1617200	1797600	1585000	1881600	NaN	NaN	1198300	1190300	NaN	NaN	+	Otu2 S7	4	4	4	17.1	17.1	17.1	27.544	0	13.273	244860000	23	0.0122513	2.75452	Q03973	Q03973
1.44664	2.92441e-05	HAS1	ATP-dependent RNA helicase HAS1	17444000	20115000	28468000	26262000	23464000	19516000	10397000	8838200	10875000	8709700	6404800	5254600	+	Otu2 S7	31	31	31	70.9	70.9	70.9	56.717	0	192.78	3947200000	279	0	7.2005	Q03532	Q03532
1.44312	0.0105382	NAN1	NET1-associated nuclear protein 1	3408900	2054500	5872500	4913700	4753000	3730900	2189300	1812000	2673600	2118000	NaN	NaN	+	Otu2 S7	21	21	21	27.3	27.3	27.3	101.24	0	75.523	696270000	98	0.00709827	3.13844	Q02931	Q02931
1.43058	0.0188625	UTP4	U3 small nucleolar RNA-associated protein 4	2442600	3255000	5180700	4540800	4160500	3303600	NaN	1902400	2362500	2938900	NaN	NaN	+	Otu2 S7	22	22	22	35.7	35.7	35.7	87.8	0	61.623	685640000	78	0.0113155	2.7979	Q06679	Q06679
1.42931	0.0568058	PSE1	Importin subunit beta-3	NaN	3797300	4320100	2164400	3624200	3185300	1813600	NaN	1817000	1528400	NaN	NaN	+	Otu2 S7	20	20	20	27.5	27.5	27.5	121.03	0	102.02	1254200000	127	0.032069	2.15269	P32337	P32337
1.42083	0.0220809	NOC4	Nucleolar complex protein 4	1444500	1099900	2968500	1934400	NaN	1635900	NaN	NaN	NaN	NaN	NaN	NaN	+	Otu2 S7	13	13	13	25.7	25.7	25.7	63.636	0	39.56	373970000	41	0.0133472	2.7061	Q06512	Q06512
1.39475	0.00153069	IDH2	Isocitrate dehydrogenase [NAD] subunit 2, mitochondrial	3216900	2698000	2438700	1906900	2416200	2677500	NaN	NaN	1375400	1366900	NaN	NaN	+	Otu2 S7	9	9	9	37.7	37.7	37.7	39.739	0	65.589	1127600000	132	0.0022	4.31265	P28241	P28241
1.37927	0.0247542	CCT5	T-complex protein 1 subunit epsilon	1650600	1710000	2116900	2441400	2023700	2068100	NaN	1887500	1454000	1538800	NaN	NaN	+	Otu2 S7	14	14	14	25.6	25.6	25.6	61.913	0	56.421	1075400000	116	0.01476	2.63952	P40413	P40413
1.36427	7.53027e-07	XRN1	5-3 exoribonuclease 1	76648000	75801000	82996000	84565000	80837000	87531000	30150000	29884000	40484000	40711000	26116000	25554000	+	Otu2 S7	62	62	62	46.3	46.3	46.3	175.46	0	323.31	13229000000	648	0	10.8436	P22147	P22147
1.35436	0.030687	SRP54	Signal recognition particle subunit SRP54	7965200	7473400	7449500	8733400	7535500	7137100	4807300	5704900	3793700	3686900	NaN	4025900	+	Otu2 S7	13	13	13	29.2	29.2	29.2	59.624	0	132.85	1663400000	124	0.0176114	2.51427	P20424	P20424
1.33712	0.00195706	RPA190	DNA-directed RNA polymerase I subunit RPA190	24714000	25036000	42427000	39817000	32568000	36459000	15321000	17104000	18145000	16141000	12757000	4874400	+	Otu2 S7	47	47	46	38.1	38.1	37.6	186.43	0	323.31	5685000000	433	0.0023937	4.15732	P10964	P10964
1.33645	8.54011e-05	FUN12	Eukaryotic translation initiation factor 5B	37337000	40756000	71308000	66399000	52737000	32795000	18329000	16631000	20940000	22445000	22293000	15044000	+	Otu2 S7	34	34	34	45.8	45.8	45.8	112.27	0	301.76	7551900000	327	0.000114286	6.33269	P39730	P39730
1.32711	0.000456185	BFR2	Protein BFR2	1488400	1598000	2966900	2468400	1932000	1578300	NaN	1426500	863680	798750	NaN	NaN	+	Otu2 S7	11	11	11	26.2	26.2	26.2	61.202	0	69.288	403250000	60	0.00106122	5.11168	Q06631	Q06631
1.32653	0.00677758	RCL1	RNA 3-terminal phosphate cyclase-like protein	2720500	NaN	3598100	3390700	2055700	2394400	NaN	NaN	1903900	NaN	NaN	NaN	+	Otu2 S7	14	14	14	37.3	37.3	37.3	40.17	0	118.5	1004200000	77	0.00467879	3.39943	Q08096	Q08096
1.3164	0.0261896	GCD6	Translation initiation factor eIF-2B subunit epsilon	2198900	1685400	1526900	1654400	2061400	1752500	NaN	1814000	1386200	1463500	NaN	NaN	+	Otu2 S7	11	11	11	18.3	18.3	18.3	81.16	0	36.369	533790000	95	0.0152353	2.60668	P32501	P32501
1.30811	0.00272714	NOP6	Nucleolar protein 6	5561400	4971000	6089500	4416300	5177300	5958800	2740000	2461100	3137500	3274100	1902800	NaN	+	Otu2 S7	6	6	6	39.6	39.6	39.6	25.216	0	57.977	964930000	68	0.00272222	3.95071	Q07623	Q07623
1.30415	0.00263181	TAF5	Transcription initiation factor TFIID subunit 5	1511500	1829400	1611800	1357100	1280500	1213200	NaN	NaN	NaN	NaN	NaN	NaN	+	Otu2 S7	8	8	8	12	12	12	88.967	0	19.518	205410000	41	0.00270423	3.9727	P38129	P38129
1.29685	0.0312874	RFC4	Replication factor C subunit 4	3563100	2758700	2747400	2959000	2558100	2538200	2396200	NaN	1905400	2404100	NaN	NaN	+	Otu2 S7	10	10	10	40.9	40.9	40.9	36.149	0	39.309	759510000	84	0.0178779	2.50297	P40339	P40339
1.27343	0.00814391	DBP6	ATP-dependent RNA helicase DBP6	1624800	2158200	2622100	2791400	2772700	3127300	NaN	NaN	1267200	NaN	NaN	NaN	+	Otu2 S7	12	12	12	26.2	26.2	26.2	70.361	0	48.973	397940000	59	0.00534911	3.29044	P53734	P53734
1.27112	0.0570207	UTP23	rRNA-processing protein UTP23	3358600	3394200	2741100	2952800	2755200	2618100	2621700	NaN	2919100	3378200	NaN	NaN	+	Otu2 S7	8	8	8	36.2	36.2	36.2	28.801	0	42.685	1178700000	68	0.0320515	2.15045	Q12339	Q12339
1.24315	0.001888	DBP10	ATP-dependent RNA helicase DBP10	10744000	8849200	10310000	7791600	7284600	7615900	4897400	3776300	6256600	4745900	1723700	2544400	+	Otu2 S7	27	27	27	30.7	30.7	30.7	112.94	0	110.16	2690400000	202	0.002336	4.1799	Q12389	Q12389
1.21596	0.00757413	TY1B-JR2;TY1B-GR1	Transposon Ty1-JR2 Gag-Pol polyprotein;Capsid protein;Ty1 protease;Integrase;Reverse transcriptase/ribonuclease H;Transposon Ty1-GR1 Gag-Pol polyprotein;Capsid protein;Ty1 protease;Integrase;Reverse transcriptase/ribonuclease H	2089600	1707500	3930100	3452600	3616300	2727500	1747400	NaN	1992500	1926800	NaN	NaN	+	Otu2 S7	68	4	0	52.2	4.5	0	198.62	0	67.493	588870000	49	0.00505389	3.33341	P47100;Q12141	P47100;Q12141
1.16838	0.0175727	UTP13	U3 small nucleolar RNA-associated protein 13	1649900	1901600	2972500	2169000	1907300	1541400	NaN	NaN	1562300	1725900	NaN	NaN	+	Otu2 S7	10	10	10	16.2	16.2	16.2	91.031	0	82.635	348830000	64	0.0105591	2.83919	Q05946	Q05946
1.15475	0.00478153	RIX1	Pre-rRNA-processing protein RIX1	2104900	2084400	3278800	2986600	979559	1672100	NaN	663740	915400	1085500	NaN	NaN	+	Otu2 S7	14	14	14	24.2	24.2	24.2	86.738	0	37.962	394010000	78	0.00397403	3.60831	P38883	P38883
1.14745	0.00878771	UTP15	U3 small nucleolar RNA-associated protein 15	3069400	2874600	4493200	3541700	2444500	3303400	1749300	1990500	1658200	2314200	1492600	NaN	+	Otu2 S7	14	14	14	40	40	40	57.686	0	56.981	587860000	85	0.00592941	3.24547	Q04305	Q04305
1.14589	0.0446021	KAP95	Importin subunit beta-1	1321400	1461100	1838700	1693300	1642700	1509000	NaN	NaN	1065600	1490600	NaN	NaN	+	Otu2 S7	11	11	11	18.4	18.4	18.4	94.775	0	52.454	825060000	110	0.0251071	2.2954	Q06142	Q06142
1.14173	0.053626	VPS1	Vacuolar protein sorting-associated protein 1	5526500	5581700	6247200	5591400	5656900	5567300	4633400	4170100	3816500	3746500	NaN	2362200	+	Otu2 S7	21	21	21	42.2	42.2	42.2	78.736	0	136.49	2107000000	233	0.0304174	2.18679	P21576	P21576
1.13945	0.00482899	DBP5	ATP-dependent RNA helicase DBP5	2226600	1873700	1837700	1733200	1780100	1981400	NaN	NaN	1083500	1183900	NaN	NaN	+	Otu2 S7	14	14	14	37.1	37.1	37.1	53.873	0	44.413	762970000	108	0.004	3.60235	P20449	P20449
1.13122	0.0659587	ERB1	Ribosome biogenesis protein ERB1	1799900	2647900	3272100	3682600	3054600	2038900	1841800	2369600	2229600	2057500	NaN	NaN	+	Otu2 S7	14	14	14	24.5	24.5	24.5	91.704	0	43.426	640660000	113	0.0375149	2.06386	Q04660	Q04660
1.1255	0.00260237	GBP2	Single-strand telomeric DNA-binding protein GBP2	3347300	6542100	8239700	10613000	6394600	9522300	3046600	3840900	4242800	3665100	2208600	2690000	+	Otu2 S7	13	13	13	40.3	40.3	40.3	48.728	0	144.29	1270600000	98	0.00274286	3.97967	P25555	P25555
1.11368	0.037409	FAS2	Fatty acid synthase subunit alpha;Acyl carrier;3-oxoacyl-[acyl-carrier-protein] reductase;3-oxoacyl-[acyl-carrier-protein] synthase	8936900	10504000	8849100	7704400	8689100	7989500	5159100	4966900	8935200	7733400	1261800	1936600	+	Otu2 S7	60	60	60	39.4	39.4	39.4	206.94	0	323.31	5470200000	519	0.0215046	2.39854	P19097	P19097
1.09754	0.000304765	PWP1	Periodic tryptophan protein 1	4889000	5386900	4905200	4563400	4922100	4460600	3573000	2571800	2461900	2253700	NaN	1267100	+	Otu2 S7	8	8	8	14.6	14.6	14.6	63.803	0	27.6	785330000	86	0.000695652	5.39221	P21304	P21304
1.09219	0.000115894	RFC5	Replication factor C subunit 5	3105100	2958200	2627100	3007200	2739800	2791100	1574100	1493800	1548200	1674000	NaN	NaN	+	Otu2 S7	9	9	9	31.1	31.1	31.1	39.941	0	23.744	751200000	94	0.000378378	6.09869	P38251	P38251
1.07698	0.00521481	MAK5	ATP-dependent RNA helicase MAK5	2650500	4084800	6032500	6058500	5088700	5035200	1635900	2598600	2569400	2319000	NaN	1183000	+	Otu2 S7	23	23	23	36.4	36.4	36.4	87.047	0	132.9	1534200000	179	0.00405031	3.55612	P38112	P38112
1.06711	0.000498717	GCD2	Translation initiation factor eIF-2B subunit delta	1566300	1368700	1497200	1216600	NaN	1231200	NaN	NaN	NaN	872981	NaN	NaN	+	Otu2 S7	7	7	7	14.7	14.7	14.7	70.851	0	16.707	354250000	51	0.0010297	5.05072	P12754	P12754
1.06297	0.00032108	NOP13	Nucleolar protein 13	16422000	16753000	18069000	18211000	16215000	14514000	9772900	8670300	8962500	10308000	4221200	7753000	+	Otu2 S7	21	21	21	48.1	48.1	48.1	45.609	0	279.58	2770900000	165	0.000688172	5.3555	P53883	P53883
1.05778	0.0540397	NOP2	25S rRNA (cytosine(2870)-C(5))-methyltransferase	8228400	5625500	6924400	7630300	6002800	6398200	4159700	4845800	3555900	4350300	NaN	5777800	+	Otu2 S7	12	12	12	23.3	23.3	23.3	69.811	0	63.031	1862900000	138	0.0305974	2.18225	P40991	P40991
1.04857	0.0401388	DRS1	ATP-dependent RNA helicase DRS1	NaN	1244000	1157000	1725900	1592300	1481600	NaN	NaN	678800	NaN	NaN	NaN	+	Otu2 S7	7	7	7	10.1	10.1	10.1	84.842	0	25.076	403910000	58	0.0227149	2.35728	P32892	P32892
1.02725	0.021155	CCT4	T-complex protein 1 subunit delta	5439600	4260600	6048300	6389700	6473000	6431300	4549300	3643500	4225800	3590300	NaN	NaN	+	Otu2 S7	17	17	17	45.1	45.1	45.1	57.603	0	141.82	2875700000	273	0.0127708	2.73106	P39078	P39078
1.02215	0.02761	CSN12	Cop9 signalosome complex subunit 12	NaN	1685100	2010800	2266400	1876700	1647500	NaN	NaN	1111000	NaN	NaN	NaN	+	Otu2 S7	9	9	9	30.3	30.3	30.3	49.482	0	48.342	199330000	29	0.0159805	2.5759	P47130	P47130
0.998524	1.0276e-05	YRA1	RNA annealing protein YRA1	73551000	71602000	58727000	53016000	53098000	54197000	28832000	32284000	33919000	35843000	25474000	25733000	+	Otu2 S7	10	10	10	40.3	40.3	40.3	24.955	0	255.12	14983000000	224	0	8.1251	Q12159	Q12159
0.98897	0.00110205	BFR1	Nuclear segregation protein BFR1	33069000	31142000	18416000	20202000	17751000	23645000	8975000	13704000	14678000	16062000	9360300	9692200	+	Otu2 S7	27	27	27	51.9	51.9	51.9	54.639	0	323.31	3866400000	220	0.00201802	4.52369	P38934	P38934
0.971423	0.000988053	HRB1	Protein HRB1	3314400	3645400	2468000	2372300	1877500	2295200	NaN	NaN	1381000	1625400	1328100	NaN	+	Otu2 S7	8	8	8	28.2	28.2	28.2	52.141	0	23.194	421320000	46	0.00190826	4.59474	P38922	P38922
0.962727	0.0156225	RPA49	DNA-directed RNA polymerase I subunit RPA49	8691700	12626000	18607000	14994000	11272000	10257000	8297400	6398900	8870600	9534200	5684900	2530000	+	Otu2 S7	15	15	15	42.7	42.7	42.7	46.65	0	75.899	2480700000	154	0.00971429	2.90784	Q01080	Q01080
0.956624	0.0188659	POP2	Poly(A) ribonuclease POP2	935660	887430	1222200	1026200	1052000	1047300	NaN	NaN	528040	NaN	NaN	NaN	+	Otu2 S7	2	2	2	5.5	5.5	5.5	49.682	0	5.2078	198750000	31	0.0112553	2.79779	P39008	P39008
0.947422	0.0248615	RRB1	Ribosome assembly protein RRB1	4530100	4530700	4828200	3686900	3730200	3495800	2545200	3482100	2346400	2476800	2753300	NaN	+	Otu2 S7	13	13	13	38.7	38.7	38.7	57.261	0	90.322	669320000	68	0.0148657	2.637	Q04225	Q04225
0.946714	0.00535442	POL5	DNA polymerase V	3450200	8228400	9814000	8705900	9296000	6632000	4386800	4621100	3997500	4422400	3150600	2582800	+	Otu2 S7	25	25	25	33.5	33.5	33.5	115.89	0	214.52	1270000000	143	0.004125	3.54026	P39985	P39985
0.911814	0.00197903	DBP3	ATP-dependent RNA helicase DBP3	31141000	34713000	49909000	34920000	30607000	26278000	22075000	22127000	23138000	19150000	10685000	14774000	+	Otu2 S7	25	25	25	48	48	48	58.826	0	323.31	6552400000	326	0.002375	4.15031	P20447	P20447
0.91087	0.0115451	PSA1	Mannose-1-phosphate guanyltransferase	12164000	16024000	17702000	17481000	18814000	16701000	11222000	10732000	10064000	10112000	10635000	3291300	+	Otu2 S7	19	19	19	65.7	65.7	65.7	39.565	0	271.34	7073400000	376	0.00726857	3.08484	P41940	P41940
0.906557	0.00117178	RVS161	Reduced viability upon starvation protein 161	2887100	2503300	4100400	2157900	2321400	2856400	1575300	1585800	1568800	1614600	NaN	1769400	+	Otu2 S7	12	12	12	52.5	52.5	52.5	30.25	0	35.008	958110000	129	0.002	4.48398	P25343	P25343
0.904573	0.0039734	TRP5	Tryptophan synthase	5666600	7895400	6589300	6633000	8639200	7401200	4965800	4403700	4640800	5214200	2694200	2037900	+	Otu2 S7	19	19	19	41	41	41	76.625	0	187.34	2159500000	209	0.00352318	3.72029	P00931	P00931
0.904409	0.000146675	HCA4	ATP-dependent RNA helicase HCA4	4048700	4916300	6122800	6757000	5114300	4723200	2941200	2530300	3215200	3564500	NaN	NaN	+	Otu2 S7	27	27	27	50.4	50.4	50.4	87.192	0	172.15	1917800000	198	0.000444444	5.92188	P20448	P20448
0.899529	9.81593e-05	ILV2	Acetolactate synthase catalytic subunit, mitochondrial	4399300	4337700	5769500	6171100	5423900	5258000	3091100	3817600	2377700	2972100	NaN	2315200	+	Otu2 S7	16	16	16	25.3	25.3	25.3	74.936	0	88.498	1865000000	208	0.000112676	6.22529	P07342	P07342
0.868616	4.40992e-05	NOT3	General negative regulator of transcription subunit 3	1980200	2149500	2336300	2229500	2154700	2261800	NaN	1544900	1142000	1497900	NaN	NaN	+	Otu2 S7	13	13	13	19.6	19.6	19.6	94.402	0	43.39	572840000	97	0	6.85895	P06102	P06102
0.847644	2.69113e-06	RRP5	rRNA biogenesis protein RRP5	107450000	99281000	134340000	131310000	130250000	125180000	66829000	66057000	73384000	74818000	62373000	59759000	+	Otu2 S7	102	102	102	60	60	60	193.13	0	323.31	24199000000	1214	0	9.43906	Q05022	Q05022
0.845093	0.00149899	CCT3	T-complex protein 1 subunit gamma	10800000	12104000	12995000	11273000	10960000	9854100	9710700	6895700	6191100	6266600	3620100	6544200	+	Otu2 S7	29	29	29	55.2	55.2	55.2	58.814	0	103.25	4214800000	279	0.00221849	4.32598	P39077	P39077
0.831931	0.077626	GFA1	Glutamine--fructose-6-phosphate aminotransferase [isomerizing]	1254400	2254600	1703500	1709200	2135600	1883000	1847300	NaN	1689500	1766700	NaN	NaN	+	Otu2 S7	20	20	20	35	35	35	80.046	0	54.441	553130000	97	0.0448368	1.96625	P14742	P14742
0.831389	0.0242526	ARO1	Pentafunctional AROM polypeptide;3-dehydroquinate synthase;3-phosphoshikimate 1-carboxyvinyltransferase;Shikimate kinase;3-dehydroquinate dehydratase;Shikimate dehydrogenase	3957100	4273400	3897200	4966300	5232200	4166900	1003500	2420300	3288400	3390700	1954300	4247600	+	Otu2 S7	35	35	35	31.5	31.5	31.5	174.75	0	135.35	2026600000	312	0.0145528	2.65145	P08566	P08566
0.825843	0.00332177	RTS1	Serine/threonine-protein phosphatase 2A 56 kDa regulatory subunit delta isoform	1752700	2280200	1447700	1500600	1952200	1667000	1293600	NaN	1275500	1023000	NaN	NaN	+	Otu2 S7	11	11	11	16.5	16.5	16.5	85.334	0	31.64	666230000	83	0.0029932	3.82946	P38903	P38903
0.825709	0.0499239	GPM1	Phosphoglycerate mutase 1	10605000	10334000	8956500	8733700	9102810	8372500	8545500	6957300	5766500	6111500	6604200	NaN	+	Otu2 S7	11	11	11	62.3	62.3	62.3	27.608	0	86.587	2909800000	185	0.0287434	2.22904	P00950	P00950
0.825282	0.0222866	SLF1	Protein SLF1	1332200	1791000	NaN	1116000	1198000	1265100	NaN	NaN	860910	NaN	NaN	NaN	+	Otu2 S7	5	5	5	15.4	15.4	15.4	50.942	0	29.234	200740000	26	0.0134359	2.7007	Q12034	Q12034
0.811213	0.00510815	BRX1	Ribosome biogenesis protein BRX1	7104800	6388900	10458000	10063000	8412400	8328200	4795800	5008600	5875500	7226500	4168500	2697100	+	Otu2 S7	12	12	12	50.2	50.2	50.2	33.531	0	100.04	1941200000	118	0.00397468	3.56854	Q08235	Q08235
0.808586	0.00053909	SAM1;SAM2	S-adenosylmethionine synthase 1;S-adenosylmethionine synthase 2	4458500	4993900	6858800	7122200	6697400	5668700	4159400	4190200	2555100	2888800	3467200	3206700	+	Otu2 S7	11	11	11	31.4	31.4	31.4	41.818	0	111.7	2283200000	163	0.00101961	4.99779	P10659;P19358	P10659;P19358
0.804652	0.000127233	LYS12	Homoisocitrate dehydrogenase, mitochondrial	4040100	3746000	3418200	2938100	3858700	3395500	1616700	1883600	2807500	1819300	1962200	2297400	+	Otu2 S7	17	17	17	44.5	44.5	44.5	40.068	0	56.554	1852300000	162	0.000363636	6.02824	P40495	P40495
0.802598	0.0190392	UTP8	U3 small nucleolar RNA-associated protein 8	4138300	3689800	4075300	3614000	3954600	3098300	3098200	2684500	2320100	2589700	NaN	2354000	+	Otu2 S7	17	17	17	35.2	35.2	35.2	80.19	0	115.74	755490000	105	0.0112593	2.79246	P53276	P53276
0.794138	0.00292223	RPA135	DNA-directed RNA polymerase I subunit RPA135	14614000	14000000	24328000	25163000	15354000	18290000	10391000	13540000	10619000	13027000	7358100	9033900	+	Otu2 S7	37	37	37	45.5	45.5	45.5	135.74	0	323.31	4446800000	345	0.00273103	3.90811	P22138	P22138
0.792713	1.37238e-05	SRO9	RNA-binding protein SRO9	34304000	33701000	38000000	30355000	34391000	34132000	22346000	23447000	16676000	20667000	15957000	20101000	+	Otu2 S7	14	14	14	46.5	46.5	46.5	48.059	0	219.22	5714500000	236	0	7.86103	P25567	P25567
0.790903	0.0110266	DHH1	ATP-dependent RNA helicase DHH1	1577000	1664100	1581200	1093600	1540200	1446000	966230	NaN	1078200	1183000	NaN	NaN	+	Otu2 S7	10	10	10	21.1	21.1	21.1	57.543	0	28.987	609090000	88	0.00721839	3.11181	P39517	P39517
0.786466	4.14762e-05	TIF4631	Eukaryotic initiation factor 4F subunit p150	38216000	43918000	50570000	44930000	39807000	33321000	24706000	23358000	29480000	22351000	25074000	20147000	+	Otu2 S7	28	28	23	34.9	34.9	29.4	107.1	0	323.31	7138200000	289	0	6.90921	P39935	P39935
0.780743	0.00589624	NOP58	Nucleolar protein 58	31827000	33601000	28246000	28280000	20346000	19983000	17658000	18473000	19632000	19291000	9576600	11417000	+	Otu2 S7	18	18	18	42.9	42.9	42.9	56.956	0	323.31	7344700000	340	0.00431902	3.48253	Q12499	Q12499
0.770932	0.00131808	NOP56	Nucleolar protein 56	70057000	63652000	80761000	79468000	52783000	58005000	41574000	45816000	47451000	47429000	27673000	29922000	+	Otu2 S7	28	28	28	61.7	61.7	61.7	56.863	0	323.31	19391000000	633	0.00208696	4.40821	Q12460	Q12460
0.759448	4.27739e-05	RPC40	DNA-directed RNA polymerases I and III subunit RPAC1	8254400	8685800	9521200	10407000	8636600	8468300	4666900	5006800	5401600	7186200	5370000	4532800	+	Otu2 S7	16	16	16	51	51	51	37.686	0	200.02	1972000000	174	0	6.88393	P07703	P07703
0.7565	3.34437e-07	NAM7	ATP-dependent helicase NAM7	70999000	63203000	71213000	73657000	71280000	76223000	37558000	42731000	45098000	47021000	38325000	42176000	+	Otu2 S7	47	47	47	55.8	55.8	55.8	109.43	0	323.31	12351000000	576	0	11.8286	P30771	P30771
0.705361	0.0291108	CCT8	T-complex protein 1 subunit theta	6426000	5337900	7581300	6458300	6479300	7288600	5394100	5273300	5250100	4977700	3288500	1726400	+	Otu2 S7	21	21	21	48.1	48.1	48.1	61.662	0	98.895	3882300000	292	0.0170097	2.54503	P47079	P47079
0.689864	0.00156585	PUF6	Pumilio homology domain family member 6	5795000	6156300	9209200	7574400	8394600	5970600	5971900	4609000	4625400	3679600	3522700	4289400	+	Otu2 S7	15	15	15	26.7	26.7	26.7	75.105	0	56.866	1451200000	132	0.00218182	4.29821	Q04373	Q04373
0.671431	0.00321007	NOP4	Nucleolar protein 4	8556400	13522000	15712000	13222000	14575000	11107000	7305800	7375100	10878000	9019100	6213300	7258900	+	Otu2 S7	21	21	21	30.7	30.7	30.7	77.824	0	184.75	4727600000	270	0.0029589	3.85041	P37838	P37838
0.667882	0.0141207	SRP68	Signal recognition particle subunit SRP68	6265200	7487700	6350500	7106600	5006700	4578200	4742700	4220700	5349700	4363000	2287800	2823200	+	Otu2 S7	21	21	21	45.2	45.2	45.2	69.005	0	197.02	1826800000	210	0.00878652	2.96689	P38687	P38687
0.66749	0.000468935	DBP9	ATP-dependent RNA helicase DBP9	9372590	10066000	10861000	11612000	8734200	8499700	7241600	5701700	7284800	7263800	4936800	5100900	+	Otu2 S7	24	24	24	46.5	46.5	46.5	68.059	0	121.88	3317000000	291	0.00105051	5.09279	Q06218	Q06218
0.666135	8.69129e-08	TY1B-PR1	Transposon Ty1-PR1 Gag-Pol polyprotein;Capsid protein;Ty1 protease;Integrase;Reverse transcriptase/ribonuclease H	242300000	232620000	233630000	234650000	219560000	212560000	147500000	146990000	145180000	156720000	127710000	143380000	+	Otu2 S7	69	69	0	53.4	53.4	0	198.57	0	323.31	61984000000	1315	0	13.6388	P0C2I9	P0C2I9
0.658897	0.00181538	DED1	ATP-dependent RNA helicase DED1	26675000	26532000	30878000	30766000	26622000	24302000	24395000	22743000	13475000	14205000	15273000	17312000	+	Otu2 S7	29	29	28	64.2	64.2	62.4	65.552	0	323.31	6179900000	394	0.00235484	4.20461	P06634;P24784	P06634
0.638817	0.0318116	UTP21	U3 small nucleolar RNA-associated protein 21	1167200	1330600	1326700	787430	815080	1089300	NaN	NaN	839560	NaN	NaN	NaN	+	Otu2 S7	8	8	8	11.9	11.9	11.9	104.79	0	15.95	172310000	35	0.0179815	2.49327	Q06078	Q06078
0.621172	7.52032e-07	RLI1	Translation initiation factor RLI1	58969000	55534000	64750000	66466000	57455000	53107000	39043000	39729000	39754000	39456000	35831000	37252000	+	Otu2 S7	29	29	29	51.8	51.8	51.8	68.34	0	323.31	15559000000	543	0	10.8452	Q03195	Q03195
0.60495	5.03528e-05	KAP123	Importin subunit beta-4	20885000	18911000	20098000	19975000	20460000	20622000	14846000	16813000	11562000	11931000	11975000	13108000	+	Otu2 S7	37	37	37	49.2	49.2	49.2	122.6	0	323.31	8740200000	634	0	6.75111	P40069	P40069
-0.65787	0.00059011	NAT1	N-terminal acetyltransferase A complex subunit NAT1	14345000	9814800	8901300	9310000	10152000	9031700	13702000	13558000	18091000	18659000	17167000	15329000	+	Otu2 S7	20	20	20	27.9	27.9	27.9	98.904	0	102.76	2632100000	118	0.00124272	-4.93663	P12945	P12945
-0.671299	0.000127663	YEF3	Elongation factor 3A	5177800	5550600	6937500	4560100	5669500	4711700	8474500	9003800	9527900	9640700	7273800	7770800	+	Otu2 S7	18	18	18	25	25	25	115.94	0	156.94	2498600000	233	0.000358974	-6.0257	P16521;P53978	P16521
-0.708235	0.0118597	SSA1	Heat shock protein SSA1	7957300	4723100	9346700	11242000	8839000	7877300	16635000	19846000	10282000	11667000	10975000	12032000	+	Otu2 S7	34	8	7	63.4	17.9	17.9	69.656	0	261.35	3222400000	165	0.00756818	-3.06907	P10591	P10591
-0.818563	0.000128039	SSB1	Heat shock protein SSB1	387220000	394930000	481540000	633120000	469490000	497640000	937730000	1025400000	704300000	723840000	821320000	814190000	+	Otu2 S7	45	45	4	81.1	81.1	10.1	66.601	0	323.31	176430000000	1371	0.00035443	-6.02349	P11484	P11484
-0.87714	0.00169464	MSS116	ATP-dependent RNA helicase MSS116, mitochondrial	11779000	7411300	13368000	9464500	10843000	8175000	18243000	13081000	24806000	25601000	16011000	15492000	+	Otu2 S7	48	48	48	62.5	62.5	62.5	76.268	0	323.31	17665000000	568	0.0022623	-4.24808	P15424	P15424
-1.00957	3.74591e-08	TIF4632	Eukaryotic initiation factor 4F subunit p130	22480000	23746000	21290000	22556000	19288000	20368000	41745000	47238000	44379000	48402000	38838000	40769000	+	Otu2 S7	28	23	23	38.8	33.2	33.2	103.9	0	323.31	7222300000	241	0	-14.8927	P39936	P39936
-1.03229	0.00145571	SSB2	Heat shock protein SSB2	8546400	7313100	14692000	17351000	12532000	14825000	27854000	31733000	18138000	20901000	22593000	28621000	+	Otu2 S7	44	3	3	79	8	8	66.594	0	201.54	4457900000	96	0.00223729	-4.34466	P40150	P40150
-1.04448	0.0751356	MDJ1	DnaJ homolog 1, mitochondrial	NaN	NaN	893160	1204200	864410	1099800	1174600	1443600	1368000	2170300	1663100	1916300	+	Otu2 S7	8	8	8	22.1	22.1	22.1	55.56	0	32.074	446120000	55	0.043042	-1.98587	P35191	P35191
-1.24234	2.65773e-10	PDC1	Pyruvate decarboxylase isozyme 1	12687000	13968000	14990000	12386000	14818000	13291000	32171000	33064000	31966000	30725000	33628000	32342000	+	Otu2 S7	22	22	22	58.4	58.4	58.4	61.495	0	323.31	9251200000	330	0	-24.7419	P06169;P26263;P16467	P06169
-1.57573	0.000118317	SUP35	Eukaryotic peptide chain release factor GTP-binding subunit	2245200	2115600	3877500	3459200	3519200	2497200	7111300	7304000	12408000	13401000	5303200	8575900	+	Otu2 S7	33	33	33	56.9	56.9	56.9	76.55	0	323.31	14770000000	427	0.000373333	-6.08303	P05453	P05453
-1.8335	0.0131101	YKL077W	Uncharacterized protein YKL077W	NaN	NaN	NaN	NaN	NaN	NaN	NaN	1973900	2225900	2257200	2517900	1742100	+	Otu2 S7	6	6	6	13.8	13.8	13.8	46.036	0	13.819	412340000	40	0.00822599	-3.01033	P36081	P36081
-2.00829	2.04941e-07	PBP4	Protein PBP4	5804400	6628400	5473500	3673700	5000300	3458400	20538000	17856000	21582000	17873000	21337000	18792000	+	Otu2 S7	8	8	8	53.5	53.5	53.5	19.881	0	78.261	2717700000	73	0	-12.46	Q07362	Q07362
-2.10775	2.00859e-06	VAN1	Mannan polymerase I complex VAN1 subunit	NaN	NaN	NaN	NaN	NaN	NaN	1197100	1657400	2267900	2809300	1218800	1499600	+	Otu2 S7	10	10	10	28.6	28.6	28.6	61.091	0	65.272	385260000	61	0	-9.74742	P23642	P23642
-2.11043	0.0022308	ERD2	ER lumen protein-retaining receptor	NaN	NaN	NaN	NaN	NaN	NaN	3937600	NaN	4001500	2874200	4682900	3319400	+	Otu2 S7	5	5	5	28.8	28.8	28.8	25.762	0	58.841	560330000	32	0.00270677	-4.07539	P18414	P18414
-2.16458	3.13779e-11	LSM12	Protein LSM12	6416200	7187300	5880400	5442300	6835800	7194400	29133000	29527000	30213000	29490000	28311000	27165000	+	Otu2 S7	13	13	13	71.7	71.7	71.7	21.313	0	323.31	3959600000	134	0	-30.7149	P38828	P38828
-2.22372	1.51029e-08	YPT1	GTP-binding protein YPT1	NaN	NaN	NaN	NaN	NaN	NaN	4166900	4721900	6769400	7042900	5666000	4410600	+	Otu2 S7	9	9	9	54.9	54.9	54.9	23.214	0	35.796	965120000	58	0	-16.3646	P01123	P01123
-2.31582	5.71364e-12	MKT1	Protein MKT1	29857000	30204000	31511000	26545000	29025000	27536000	151140000	125150000	159010000	153520000	137140000	145030000	+	Otu2 S7	38	38	38	53.1	53.1	53.1	94.493	0	323.31	18119000000	502	0	-36.4693	P40850	P40850
-2.31851	1.79323e-06	SVP26	Protein SVP26	NaN	NaN	NaN	NaN	NaN	NaN	2497400	2686300	3261700	3575500	2694200	3261100	+	Otu2 S7	4	4	4	15.4	15.4	15.4	26.283	0	12.635	493260000	35	0	-9.86918	P38869	P38869
-2.32611	1.47899e-10	CLU1	Clustered mitochondria protein 1	45826000	47115000	46499000	48274000	39746000	42734000	239140000	236340000	249100000	255230000	191660000	190040000	+	Otu2 S7	68	68	68	65.2	65.2	65.2	145.16	0	323.31	32928000000	907	0	-26.2571	Q03690	Q03690
-2.48555	0.00257675	SEC23	Protein transport protein SEC23	NaN	NaN	NaN	NaN	NaN	NaN	7966100	8668800	4085900	6580900	NaN	2926000	+	Otu2 S7	22	22	22	44.5	44.5	44.5	85.384	0	180.78	701290000	76	0.00273381	-3.98579	P15303	P15303
-2.5009	1.19924e-09	PBP1	PAB1-binding protein 1	20327000	22165000	18802000	16587000	17266000	15033000	106240000	109310000	111280000	122700000	84424000	89607000	+	Otu2 S7	26	26	26	40.7	40.7	40.7	78.78	0	323.31	14125000000	326	0	-21.2251	P53297	P53297
-2.52124	0.000175441	KAR2	78 kDa glucose-regulated protein homolog	NaN	NaN	NaN	821040	418080	NaN	3963300	2413000	4416000	8193900	4022500	3464300	+	Otu2 S7	21	20	20	33.1	31.4	31.4	74.467	0	89.171	1588200000	164	0.000418605	-5.78953	P16474	P16474
-2.76324	0.000121702	MNN9	Mannan polymerase complexes subunit MNN9	NaN	NaN	NaN	NaN	NaN	NaN	3820000	3385400	4422000	4350800	3828900	NaN	+	Otu2 S7	8	8	8	19.2	19.2	19.2	45.954	0	32.146	605810000	39	0.000368421	-6.06172	P39107	P39107
-2.78784	0.000246516	SEC31	Protein transport protein SEC31	NaN	NaN	NaN	NaN	NaN	NaN	3431700	2882200	4331900	3651200	1221500	2814600	+	Otu2 S7	17	17	17	19.9	19.9	19.9	138.72	0	115.46	762780000	106	0.000577778	-5.54295	P38968	P38968
-2.84778	0.000375441	SEC17	Alpha-soluble NSF attachment protein	NaN	NaN	NaN	NaN	NaN	NaN	2593000	2297000	2978400	6587900	2385900	2704300	+	Otu2 S7	13	13	13	55.1	55.1	55.1	32.802	0	76.108	563460000	61	0.000884211	-5.24619	P32602	P32602
-2.96067	0.000107748	BOS1	Protein transport protein BOS1	NaN	NaN	NaN	NaN	NaN	NaN	4148700	4710700	6521000	8390200	5318100	4759800	+	Otu2 S7	9	9	9	37.7	37.7	37.7	27.5	0	49.928	998270000	61	0.000109589	-6.15405	P25385	P25385
-2.96481	7.71573e-10	PMA1;PMA2	Plasma membrane ATPase 1;Plasma membrane ATPase 2	10753000	7947500	11939000	13023000	11321000	12634000	87761000	90869000	100120000	99624000	73046000	74072000	+	Otu2 S7	36	36	36	45.5	45.5	45.5	99.618	0	323.31	46819000000	826	0	-22.2011	P05030;P19657	P05030;P19657
-2.98935	9.80391e-06	KTR3	Probable mannosyltransferase KTR3	NaN	NaN	NaN	NaN	NaN	NaN	4180800	3696900	6593200	6112600	6680800	5041800	+	Otu2 S7	16	16	16	44.3	44.3	44.3	47.482	0	66.158	1232100000	77	0	-8.16865	P38130	P38130
-2.99878	2.85465e-12	BET1	Protein transport protein BET1	NaN	NaN	NaN	NaN	NaN	NaN	3123500	3128500	3823400	3561400	2793900	3432700	+	Otu2 S7	2	2	2	19.7	19.7	19.7	15.72	0	9.9346	613970000	28	0	-39.1073	P22804	P22804
-3.03229	2.54942e-06	MGM101	Mitochondrial genome maintenance protein MGM101	NaN	NaN	NaN	NaN	1027100	NaN	4297100	2576700	7534800	5173000	4591200	3819400	+	Otu2 S7	11	11	11	45.7	45.7	45.7	30.09	0	79.535	1217400000	93	0	-9.49548	P32787	P32787
-3.41813	0.000170261	COY1	Protein CASP	NaN	NaN	NaN	NaN	NaN	6833700	11173000	11159000	16741000	17071000	14551000	12557000	+	Otu2 S7	22	22	22	30.5	30.5	30.5	77.513	0	200.4	3175500000	192	0.000428571	-5.81155	P34237	P34237
-3.4889	7.60067e-05	ERV41	ER-derived vesicles protein ERV41	NaN	NaN	NaN	NaN	NaN	NaN	6342200	7026500	7891200	10056000	5758300	8070100	+	Otu2 S7	11	11	11	37.2	37.2	37.2	40.705	0	228.56	1465900000	88	0.000117647	-6.42349	Q04651	Q04651
-3.69176	7.49856e-08	RAD52	DNA repair and recombination protein RAD52	NaN	NaN	NaN	NaN	NaN	NaN	8225400	9184900	22983000	23548000	12049000	12293000	+	Otu2 S7	18	18	18	39.9	39.9	39.9	52.403	0	304.73	1826600000	88	0	-13.8515	P06778	P06778
-3.70769	1.4408e-05	SLY1	Protein SLY1	NaN	NaN	NaN	580850	NaN	NaN	9469500	9472800	14090000	12503000	8104300	5941800	+	Otu2 S7	28	28	28	55.9	55.9	55.9	74.678	0	274.09	2033500000	187	0	-7.81727	P22213	P22213
-3.77027	5.5155e-07	RER1	Protein RER1	NaN	NaN	NaN	NaN	NaN	NaN	7334800	7168700	7886200	6874700	6838800	7159900	+	Otu2 S7	6	6	6	28.2	28.2	28.2	22.27	0	21.072	1268600000	61	0	-11.2127	P25560	P25560
-3.89346	5.69958e-06	RFA1	Replication factor A protein 1	NaN	NaN	NaN	NaN	NaN	NaN	5350100	5330100	13118000	14125000	8368600	6070600	+	Otu2 S7	17	17	17	38.6	38.6	38.6	70.347	0	140.43	1166800000	79	0	-8.68403	P22336	P22336
-3.95412	4.09087e-06	SEC13	Protein transport protein SEC13	NaN	NaN	NaN	NaN	NaN	1553100	7835700	6997400	9692890	8212200	6050600	6606900	+	Otu2 S7	10	10	10	47.5	47.5	47.5	33.043	0	139.54	1255800000	96	0	-9.01148	Q04491	Q04491
-4.18796	1.95741e-08	SEC22	Protein transport protein SEC22	NaN	NaN	NaN	NaN	NaN	NaN	6769700	7945600	10134000	10654000	8136300	9315500	+	Otu2 S7	7	7	7	37.9	37.9	37.9	25.057	0	182.86	1389200000	89	0	-15.9312	P22214	P22214
-4.30802	1.3387e-08	PMR1	Calcium-transporting ATPase 1	NaN	NaN	NaN	NaN	NaN	NaN	12781000	13515000	20229000	18389000	14065000	15813000	+	Otu2 S7	28	28	28	40.8	40.8	40.8	104.57	0	252.73	3235600000	199	0	-16.5699	P13586	P13586
-4.34112	1.19145e-07	ERP2	Protein ERP2	NaN	NaN	NaN	NaN	NaN	NaN	11799000	13475000	14905000	16776000	12132000	15147000	+	Otu2 S7	8	8	5	27	27	23.3	24.063	0	188.66	2794200000	66	0	-13.1941	P39704	P39704
-4.53738	3.08873e-08	SSP120	Protein SSP120	NaN	NaN	NaN	NaN	NaN	NaN	12247000	11732000	15433000	16822000	9861200	9310400	+	Otu2 S7	8	8	8	29.9	29.9	29.9	27.289	0	163.11	2050500000	59	0	-15.1946	P39931	P39931
-4.99356	1.05322e-06	RIM1	Single-stranded DNA-binding protein RIM1, mitochondrial	NaN	1503700	NaN	NaN	1829800	1312300	20236000	24368000	50744000	48077000	16606000	21413000	+	Otu2 S7	11	11	11	71.1	71.1	71.1	15.386	0	323.31	3927800000	90	0	-10.4576	P32445	P32445
-5.2374	3.23556e-07	ERV25	Endoplasmic reticulum vesicle protein 25	NaN	NaN	NaN	NaN	1329100	NaN	23272000	19014000	32332000	26815000	26525000	25608000	+	Otu2 S7	7	7	7	43.6	43.6	43.6	24.106	0	154.29	4001500000	118	0	-11.8703	P54837	P54837
-5.69152	9.87403e-07	ERV46	ER-derived vesicles protein ERV46	NaN	NaN	NaN	NaN	962530	NaN	18463000	25419000	33416000	36340000	20005000	25362000	+	Otu2 S7	12	12	12	42.7	42.7	42.7	46.235	0	323.31	5120400000	159	0	-10.5309	P39727	P39727
-5.69729	1.14949e-08	EMP47	Protein EMP47	NaN	NaN	463990	661460	965020	NaN	13874000	25566000	34743000	35131000	27333000	26529000	+	Otu2 S7	21	21	21	56.2	56.2	56.2	50.33	0	323.31	5056600000	187	0	-16.8327	P43555	P43555
-5.8205	2.2683e-07	EMP24	Endosomal protein P24B	NaN	NaN	NaN	NaN	NaN	NaN	23968000	24959000	32961000	33837000	26508000	29094000	+	Otu2 S7	11	11	11	59.1	59.1	59.1	23.332	0	323.31	5647700000	137	0	-12.3267	P32803	P32803
-5.97403	4.55767e-09	ERP1	Protein ERP1	NaN	NaN	NaN	NaN	NaN	NaN	21889000	27145000	29322000	36259000	20744000	26938000	+	Otu2 S7	9	9	9	49.3	49.3	49.3	24.723	0	215.4	5195000000	123	0	-18.5145	Q05359	Q05359
-6.19628	3.04357e-11	SEC16	COPII coat assembly protein SEC16	NaN	NaN	NaN	NaN	NaN	799680	67617000	79049000	75259000	87229100	52026000	50717000	+	Otu2 S7	66	66	66	41.7	41.7	41.7	241.69	0	323.31	8897600000	427	0	-30.8096	P48415	P48415

## Sheet: Figure 3h
Figure 3h	Der Blaue Jonas stain
	4-12% NuPAGE gels
Gel 1
Lane 1	MW Marker; PageRular Unstained Protein Ladder, Thermo Scientific Cat#26614
Lane 2	M1-linked diubiquitin
Lane 3	M1-linked diubiquitin + recombinant yeast Otu2
Lane 4	K6-linked diubiquitin
Lane 5	K6-linked diubiquitin + recombinant yeast Otu2
Lane 6	K11-linked diubiquitin
Lane 7	K11-linked diubiquitin + recombinant yeast Otu2
Lane 8	K27-linked diubiquitin
Lane 9	K27-linked diubiquitin + recombinant yeast Otu2
Lane 10	MW Marker; PageRular Prestained Protein Ladder, Thermo Scientific Cat#26616
Gel 2
Lane 1	MW Marker; PageRular Unstained Protein Ladder, Thermo Scientific Cat#26614
Lane 2	K29-linked diubiquitin
Lane 3	K29-linked diubiquitin + recombinant yeast Otu2
Lane 4	K33-linked diubiquitin
Lane 5	K33-linked diubiquitin + recombinant yeast Otu2
Lane 6	K48-linked diubiquitin
Lane 7	K48-linked diubiquitin + recombinant yeast Otu2
Lane 8	K63-linked diubiquitin
Lane 9	K63-linked diubiquitin + recombinant yeast Otu2
Lane 10	MW Marker; PageRular Prestained Protein Ladder, Thermo Scientific Cat#26616
(The order of numbers is from the left)

## Sheet: Figure 4e WT
Figure 4e	Western blotting
	anti-FLAG M2
	Otu2 WT

## Sheet: Figure 4e C178S
Figure 4e	Western blotting
	anti-FLAG M2
	otu2 C178S

## Sheet: Figure 4e H300A
Figure 4e	Western blotting
	anti-FLAG M2
	otu2 H300A

## Sheet: Figure 4e 150-307
Figure 4e	Western blotting
	anti-FLAG M2
	otu2 ∆α1-α4 (150-307)

## Sheet: Figure 4e 71-307
Figure 4e	Western blotting
	anti-FLAG M2
	otu2 ∆α1-α2 (71-307)

## Sheet: Figure 4e 1-149
Figure 4e	Western blotting
	anti-FLAG M2
	otu2 ∆eOTU (1-149)

[truncated: 12 more sheets: Figure 4e 1-114, Figure 4e BP1-mut, Figure 4e BP2-mut, Supp. Figure 2a, Supp. Figure 2b, Supp. Figure 4b, Supp. Figure 4c-d, Supp. Figure 4e, Supp. Figure 8a-b, Supp. Figure 8c, Supp. Figure 9a-b, Supp. Figure 9e]
